# Supplementary material for: Spinal cord injury induces acute microbiome shock and system‐wide transcriptomic reprogramming
Source: Imeta. 2026 May 3;5(2):e70128. doi: 10.1002/imt2.70128 (PMC13147949; doi:10.1002/imt2.70128)
Supplement: Supplementary file 2 — Table S1: Differential microbiota at the phylum level in different regions following spinal cord injury. Table S2: Functional enrichment of microbes from different gut sites. Table S3: The datasets included in SCIGAMA. [file IMT2-5-e70128-s001.xlsx]

## Sheet: S1
Table S1 Differential microbiota at the phylum level in different regions following spinal cord injury.
#Taxonomy	Gut
d__Archaea;k__unclassified_d__Archaea;p__Candidatus_Aenigmatarchaeota	Cecum
d__Archaea;k__unclassified_d__Archaea;p__Candidatus_Altarchaeota	Cecum
d__Archaea;k__unclassified_d__Archaea;p__Candidatus_Bathyarchaeota	Cecum
d__Archaea;k__unclassified_d__Archaea;p__Candidatus_Borrarchaeota	Cecum
d__Archaea;k__unclassified_d__Archaea;p__Candidatus_Brockarchaeota	Cecum
d__Archaea;k__unclassified_d__Archaea;p__Candidatus_Culexarchaeota	Cecum
d__Archaea;k__unclassified_d__Archaea;p__Candidatus_Diapherotrites	Cecum
d__Archaea;k__unclassified_d__Archaea;p__Candidatus_Hadarchaeota	Cecum
d__Archaea;k__unclassified_d__Archaea;p__Candidatus_Heimdallarchaeota	Cecum
d__Archaea;k__unclassified_d__Archaea;p__Candidatus_Helarchaeota	Cecum
d__Archaea;k__unclassified_d__Archaea;p__Candidatus_Hodarchaeota	Cecum
d__Archaea;k__unclassified_d__Archaea;p__Candidatus_Hydrothermarchaeota	Cecum
d__Archaea;k__unclassified_d__Archaea;p__Candidatus_Lokiarchaeota	Cecum
d__Archaea;k__unclassified_d__Archaea;p__Candidatus_Marsarchaeota	Cecum
d__Archaea;k__unclassified_d__Archaea;p__Candidatus_Methanomethylicota	Cecum
d__Archaea;k__unclassified_d__Archaea;p__Candidatus_Micrarchaeota	Cecum
d__Archaea;k__unclassified_d__Archaea;p__Candidatus_Nanohalarchaeota	Cecum
d__Archaea;k__unclassified_d__Archaea;p__Candidatus_Nezhaarchaeota	Cecum
d__Archaea;k__unclassified_d__Archaea;p__Candidatus_Odinarchaeota	Cecum
d__Archaea;k__unclassified_d__Archaea;p__Candidatus_Parvarchaeota	Cecum
d__Archaea;k__unclassified_d__Archaea;p__Candidatus_Thermoplasmatota	Cecum
d__Archaea;k__unclassified_d__Archaea;p__Candidatus_Thorarchaeota	Cecum
d__Archaea;k__unclassified_d__Archaea;p__Candidatus_Undinarchaeota	Cecum
d__Archaea;k__unclassified_d__Archaea;p__Candidatus_Woesearchaeota	Cecum
d__Archaea;k__unclassified_d__Archaea;p__Euryarchaeota	Cecum
d__Archaea;k__unclassified_d__Archaea;p__Halobacteriota	Cecum
d__Archaea;k__unclassified_d__Archaea;p__Nanoarchaeota	Cecum
d__Archaea;k__unclassified_d__Archaea;p__Nitrososphaerota	Cecum
d__Archaea;k__unclassified_d__Archaea;p__Thermoproteota	Cecum
d__Archaea;k__unclassified_d__Archaea;p__unclassified_d__Archaea	Cecum
d__Bacteria;k__unclassified_d__Bacteria;p__Acidobacteriota	Cecum
d__Bacteria;k__unclassified_d__Bacteria;p__Actinomycetota	Cecum
d__Bacteria;k__unclassified_d__Bacteria;p__Aquificota	Cecum
d__Bacteria;k__unclassified_d__Bacteria;p__Armatimonadota	Cecum
d__Bacteria;k__unclassified_d__Bacteria;p__Atribacterota	Cecum
d__Bacteria;k__unclassified_d__Bacteria;p__Bacillota	Cecum
d__Bacteria;k__unclassified_d__Bacteria;p__Bacteroidota	Cecum
d__Bacteria;k__unclassified_d__Bacteria;p__Balneolota	Cecum
d__Bacteria;k__unclassified_d__Bacteria;p__Bdellovibrionota	Cecum
d__Bacteria;k__unclassified_d__Bacteria;p__Caldisericota	Cecum
d__Bacteria;k__unclassified_d__Bacteria;p__Calditrichota	Cecum
d__Bacteria;k__unclassified_d__Bacteria;p__Campylobacterota	Cecum
d__Bacteria;k__unclassified_d__Bacteria;p__Candidatus_Abawacaibacteriota	Cecum
d__Bacteria;k__unclassified_d__Bacteria;p__Candidatus_Absconditabacteria	Cecum
d__Bacteria;k__unclassified_d__Bacteria;p__Candidatus_Adlerbacteria	Cecum
d__Bacteria;k__unclassified_d__Bacteria;p__Candidatus_Aerophobetes	Cecum
d__Bacteria;k__unclassified_d__Bacteria;p__Candidatus_Amesbacteria	Cecum
d__Bacteria;k__unclassified_d__Bacteria;p__Candidatus_Aminicenantota	Cecum
d__Bacteria;k__unclassified_d__Bacteria;p__Candidatus_Anderseniibacteriota	Cecum
d__Bacteria;k__unclassified_d__Bacteria;p__Candidatus_Auribacterota	Cecum
d__Bacteria;k__unclassified_d__Bacteria;p__Candidatus_Azambacteria	Cecum
d__Bacteria;k__unclassified_d__Bacteria;p__Candidatus_Beckwithbacteria	Cecum
d__Bacteria;k__unclassified_d__Bacteria;p__Candidatus_Berkelbacteria	Cecum
d__Bacteria;k__unclassified_d__Bacteria;p__Candidatus_Binatota	Cecum
d__Bacteria;k__unclassified_d__Bacteria;p__Candidatus_Bipolaricaulota	Cecum
d__Bacteria;k__unclassified_d__Bacteria;p__Candidatus_Blackallbacteria	Cecum
d__Bacteria;k__unclassified_d__Bacteria;p__Candidatus_Blackburniibacteriota	Cecum
d__Bacteria;k__unclassified_d__Bacteria;p__Candidatus_Buchananiibacteriota	Cecum
d__Bacteria;k__unclassified_d__Bacteria;p__Candidatus_Caldatribacteriota	Cecum
d__Bacteria;k__unclassified_d__Bacteria;p__Candidatus_Calescamantes	Cecum
d__Bacteria;k__unclassified_d__Bacteria;p__Candidatus_Campbellbacteria	Cecum
d__Bacteria;k__unclassified_d__Bacteria;p__Candidatus_Cloacimonadota	Cecum
d__Bacteria;k__unclassified_d__Bacteria;p__Candidatus_Coatesiibacteriota	Cecum
d__Bacteria;k__unclassified_d__Bacteria;p__Candidatus_Collierbacteria	Cecum
d__Bacteria;k__unclassified_d__Bacteria;p__Candidatus_Colwelliibacteriota	Cecum
d__Bacteria;k__unclassified_d__Bacteria;p__Candidatus_Cryosericota	Cecum
d__Bacteria;k__unclassified_d__Bacteria;p__Candidatus_Curtissbacteria	Cecum
d__Bacteria;k__unclassified_d__Bacteria;p__Candidatus_Daviesbacteria	Cecum
d__Bacteria;k__unclassified_d__Bacteria;p__Candidatus_Deferrimicrobiota	Cecum
d__Bacteria;k__unclassified_d__Bacteria;p__Candidatus_Delongiibacteriota	Cecum
d__Bacteria;k__unclassified_d__Bacteria;p__Candidatus_Desantisbacteria	Cecum
d__Bacteria;k__unclassified_d__Bacteria;p__Candidatus_Dormiibacterota	Cecum
d__Bacteria;k__unclassified_d__Bacteria;p__Candidatus_Doudnaibacteriota	Cecum
d__Bacteria;k__unclassified_d__Bacteria;p__Candidatus_Edwardsiibacteriota	Cecum
d__Bacteria;k__unclassified_d__Bacteria;p__Candidatus_Effluviviacota	Cecum
d__Bacteria;k__unclassified_d__Bacteria;p__Candidatus_Eiseniibacteriota	Cecum
d__Bacteria;k__unclassified_d__Bacteria;p__Candidatus_Electryoneota	Cecum
d__Bacteria;k__unclassified_d__Bacteria;p__Candidatus_Elulimicrobiota	Cecum
d__Bacteria;k__unclassified_d__Bacteria;p__Candidatus_Falkowbacteria	Cecum
d__Bacteria;k__unclassified_d__Bacteria;p__Candidatus_Fermentibacteria	Cecum
d__Bacteria;k__unclassified_d__Bacteria;p__Candidatus_Firestoneibacteriota	Cecum
d__Bacteria;k__unclassified_d__Bacteria;p__Candidatus_Fischeribacteriota	Cecum
d__Bacteria;k__unclassified_d__Bacteria;p__Candidatus_Giovannonibacteria	Cecum
d__Bacteria;k__unclassified_d__Bacteria;p__Candidatus_Glassiibacteriota	Cecum
d__Bacteria;k__unclassified_d__Bacteria;p__Candidatus_Goldiibacteriota	Cecum
d__Bacteria;k__unclassified_d__Bacteria;p__Candidatus_Gottesmanbacteria	Cecum
d__Bacteria;k__unclassified_d__Bacteria;p__Candidatus_Gracilibacteria	Cecum
d__Bacteria;k__unclassified_d__Bacteria;p__Candidatus_Gribaldobacteria	Cecum
d__Bacteria;k__unclassified_d__Bacteria;p__Candidatus_Handelsmaniibacteriota	Cecum
d__Bacteria;k__unclassified_d__Bacteria;p__Candidatus_Harrisoniibacteriota	Cecum
d__Bacteria;k__unclassified_d__Bacteria;p__Candidatus_Hinthialibacterota	Cecum
d__Bacteria;k__unclassified_d__Bacteria;p__Candidatus_Hydrogenedentota	Cecum
d__Bacteria;k__unclassified_d__Bacteria;p__Candidatus_Hydrothermota	Cecum
d__Bacteria;k__unclassified_d__Bacteria;p__Candidatus_Jacksoniibacteriota	Cecum
d__Bacteria;k__unclassified_d__Bacteria;p__Candidatus_Jorgensenbacteria	Cecum
d__Bacteria;k__unclassified_d__Bacteria;p__Candidatus_Kaiserbacteria	Cecum
d__Bacteria;k__unclassified_d__Bacteria;p__Candidatus_Kapaibacteriota	Cecum
d__Bacteria;k__unclassified_d__Bacteria;p__Candidatus_Kerfeldiibacteriota	Cecum
d__Bacteria;k__unclassified_d__Bacteria;p__Candidatus_Komeiliibacteriota	Cecum
d__Bacteria;k__unclassified_d__Bacteria;p__Candidatus_Krumholzibacteriota	Cecum
d__Bacteria;k__unclassified_d__Bacteria;p__Candidatus_Kryptoniota	Cecum
d__Bacteria;k__unclassified_d__Bacteria;p__Candidatus_Kuenenbacteria	Cecum
d__Bacteria;k__unclassified_d__Bacteria;p__Candidatus_Latescibacterota	Cecum
d__Bacteria;k__unclassified_d__Bacteria;p__Candidatus_Lernaellota	Cecum
d__Bacteria;k__unclassified_d__Bacteria;p__Candidatus_Levyibacteriota	Cecum
d__Bacteria;k__unclassified_d__Bacteria;p__Candidatus_Lindowiibacteriota	Cecum
d__Bacteria;k__unclassified_d__Bacteria;p__Candidatus_Liptoniibacteriota	Cecum
d__Bacteria;k__unclassified_d__Bacteria;p__Candidatus_Lithacetigenota	Cecum
d__Bacteria;k__unclassified_d__Bacteria;p__Candidatus_Lloydiibacteriota	Cecum
d__Bacteria;k__unclassified_d__Bacteria;p__Candidatus_Magasanikiibacteriota	Cecum
d__Bacteria;k__unclassified_d__Bacteria;p__Candidatus_Margulisiibacteriota	Cecum
d__Bacteria;k__unclassified_d__Bacteria;p__Candidatus_Mcinerneyibacteriota	Cecum
d__Bacteria;k__unclassified_d__Bacteria;p__Candidatus_Melainabacteria	Cecum
d__Bacteria;k__unclassified_d__Bacteria;p__Candidatus_Methylomirabilota	Cecum
d__Bacteria;k__unclassified_d__Bacteria;p__Candidatus_Microgenomates	Cecum
d__Bacteria;k__unclassified_d__Bacteria;p__Candidatus_Moduliflexota	Cecum
d__Bacteria;k__unclassified_d__Bacteria;p__Candidatus_Moraniibacteriota	Cecum
d__Bacteria;k__unclassified_d__Bacteria;p__Candidatus_Muiribacteriota	Cecum
d__Bacteria;k__unclassified_d__Bacteria;p__Candidatus_Nealsoniibacteriota	Cecum
d__Bacteria;k__unclassified_d__Bacteria;p__Candidatus_Neomarinimicrobiota	Cecum
d__Bacteria;k__unclassified_d__Bacteria;p__Candidatus_Niyogiibacteriota	Cecum
d__Bacteria;k__unclassified_d__Bacteria;p__Candidatus_Nomurabacteria	Cecum
d__Bacteria;k__unclassified_d__Bacteria;p__Candidatus_Omnitrophota	Cecum
d__Bacteria;k__unclassified_d__Bacteria;p__Candidatus_Paceibacterota	Cecum
d__Bacteria;k__unclassified_d__Bacteria;p__Candidatus_Parcubacteria	Cecum
d__Bacteria;k__unclassified_d__Bacteria;p__Candidatus_Peregrinibacteria	Cecum
d__Bacteria;k__unclassified_d__Bacteria;p__Candidatus_Poribacteria	Cecum
d__Bacteria;k__unclassified_d__Bacteria;p__Candidatus_Portnoyibacteriota	Cecum
d__Bacteria;k__unclassified_d__Bacteria;p__Candidatus_Ratteibacteria	Cecum
d__Bacteria;k__unclassified_d__Bacteria;p__Candidatus_Rifleibacteriota	Cecum
d__Bacteria;k__unclassified_d__Bacteria;p__Candidatus_Roizmanbacteria	Cecum
d__Bacteria;k__unclassified_d__Bacteria;p__Candidatus_Rokuibacteriota	Cecum
d__Bacteria;k__unclassified_d__Bacteria;p__Candidatus_Ryaniibacteriota	Cecum
d__Bacteria;k__unclassified_d__Bacteria;p__Candidatus_Saccharibacteria	Cecum
d__Bacteria;k__unclassified_d__Bacteria;p__Candidatus_Schekmaniibacteriota	Cecum
d__Bacteria;k__unclassified_d__Bacteria;p__Candidatus_Shapirobacteria	Cecum
d__Bacteria;k__unclassified_d__Bacteria;p__Candidatus_Spechtiibacteriota	Cecum
d__Bacteria;k__unclassified_d__Bacteria;p__Candidatus_Staskawicziibacteriota	Cecum
d__Bacteria;k__unclassified_d__Bacteria;p__Candidatus_Sumerlaeota	Cecum
d__Bacteria;k__unclassified_d__Bacteria;p__Candidatus_Sungiibacteriota	Cecum
d__Bacteria;k__unclassified_d__Bacteria;p__Candidatus_Tagaibacteriota	Cecum
d__Bacteria;k__unclassified_d__Bacteria;p__Candidatus_Tayloriibacteriota	Cecum
d__Bacteria;k__unclassified_d__Bacteria;p__Candidatus_Tectimicrobiota	Cecum
d__Bacteria;k__unclassified_d__Bacteria;p__Candidatus_Terryibacteriota	Cecum
d__Bacteria;k__unclassified_d__Bacteria;p__Candidatus_Tharpellota	Cecum
d__Bacteria;k__unclassified_d__Bacteria;p__Candidatus_Uhrbacteria	Cecum
d__Bacteria;k__unclassified_d__Bacteria;p__Candidatus_Vebleniibacteriota	Cecum
d__Bacteria;k__unclassified_d__Bacteria;p__Candidatus_Vogeliibacteriota	Cecum
d__Bacteria;k__unclassified_d__Bacteria;p__Candidatus_Walliibacteriota	Cecum
d__Bacteria;k__unclassified_d__Bacteria;p__Candidatus_Wildermuthiibacteriota	Cecum
d__Bacteria;k__unclassified_d__Bacteria;p__Candidatus_Wirthbacteria	Cecum
d__Bacteria;k__unclassified_d__Bacteria;p__Candidatus_Woesebacteria	Cecum
d__Bacteria;k__unclassified_d__Bacteria;p__Candidatus_Wolfebacteria	Cecum
d__Bacteria;k__unclassified_d__Bacteria;p__Candidatus_Woykeibacteriota	Cecum
d__Bacteria;k__unclassified_d__Bacteria;p__Candidatus_Yanofskyibacteriota	Cecum
d__Bacteria;k__unclassified_d__Bacteria;p__Candidatus_Yonathiibacteriota	Cecum
d__Bacteria;k__unclassified_d__Bacteria;p__Candidatus_Zambryskiibacteriota	Cecum
d__Bacteria;k__unclassified_d__Bacteria;p__Candidatus_Zixiibacteriota	Cecum
d__Bacteria;k__unclassified_d__Bacteria;p__Chlamydiota	Cecum
d__Bacteria;k__unclassified_d__Bacteria;p__Chlorobiota	Cecum
d__Bacteria;k__unclassified_d__Bacteria;p__Chloroflexota	Cecum
d__Bacteria;k__unclassified_d__Bacteria;p__Chrysiogenota	Cecum
d__Bacteria;k__unclassified_d__Bacteria;p__Coprothermobacterota	Cecum
d__Bacteria;k__unclassified_d__Bacteria;p__Cyanobacteriota	Cecum
d__Bacteria;k__unclassified_d__Bacteria;p__Deferribacterota	Cecum
d__Bacteria;k__unclassified_d__Bacteria;p__Deinococcota	Cecum
d__Bacteria;k__unclassified_d__Bacteria;p__Dictyoglomota	Cecum
d__Bacteria;k__unclassified_d__Bacteria;p__Elusimicrobiota	Cecum
d__Bacteria;k__unclassified_d__Bacteria;p__Fibrobacterota	Cecum
d__Bacteria;k__unclassified_d__Bacteria;p__Fusobacteriota	Cecum
d__Bacteria;k__unclassified_d__Bacteria;p__Gemmatimonadota	Cecum
d__Bacteria;k__unclassified_d__Bacteria;p__Ignavibacteriota	Cecum
d__Bacteria;k__unclassified_d__Bacteria;p__Kiritimatiellota	Cecum
d__Bacteria;k__unclassified_d__Bacteria;p__Lentisphaerota	Cecum
d__Bacteria;k__unclassified_d__Bacteria;p__Mycoplasmatota	Cecum
d__Bacteria;k__unclassified_d__Bacteria;p__Myxococcota	Cecum
d__Bacteria;k__unclassified_d__Bacteria;p__Nitrospinota	Cecum
d__Bacteria;k__unclassified_d__Bacteria;p__Nitrospirota	Cecum
d__Bacteria;k__unclassified_d__Bacteria;p__Planctomycetota	Cecum
d__Bacteria;k__unclassified_d__Bacteria;p__Pseudomonadota	Cecum
d__Bacteria;k__unclassified_d__Bacteria;p__Rhodothermota	Cecum
d__Bacteria;k__unclassified_d__Bacteria;p__Spirochaetota	Cecum
d__Bacteria;k__unclassified_d__Bacteria;p__Synergistota	Cecum
d__Bacteria;k__unclassified_d__Bacteria;p__Thermodesulfobacteriota	Cecum
d__Bacteria;k__unclassified_d__Bacteria;p__Thermomicrobiota	Cecum
d__Bacteria;k__unclassified_d__Bacteria;p__Thermosulfidibacterota	Cecum
d__Bacteria;k__unclassified_d__Bacteria;p__Thermotogota	Cecum
d__Bacteria;k__unclassified_d__Bacteria;p__Verrucomicrobiota	Cecum
d__Bacteria;k__unclassified_d__Bacteria;p__Vulcanimicrobiota	Cecum
d__Bacteria;k__unclassified_d__Bacteria;p__candidate_division_CPR1	Cecum
d__Bacteria;k__unclassified_d__Bacteria;p__candidate_division_CPR2	Cecum
d__Bacteria;k__unclassified_d__Bacteria;p__candidate_division_CPR3	Cecum
d__Bacteria;k__unclassified_d__Bacteria;p__candidate_division_CSSED10-310	Cecum
d__Bacteria;k__unclassified_d__Bacteria;p__candidate_division_FCPU426	Cecum
d__Bacteria;k__unclassified_d__Bacteria;p__candidate_division_WOR-3	Cecum
d__Bacteria;k__unclassified_d__Bacteria;p__candidate_division_WWE3	Cecum
d__Bacteria;k__unclassified_d__Bacteria;p__unclassified_d__Bacteria	Cecum
d__Eukaryota;k__Fungi;p__Ascomycota	Cecum
d__Eukaryota;k__Fungi;p__Basidiomycota	Cecum
d__Eukaryota;k__Fungi;p__Blastocladiomycota	Cecum
d__Eukaryota;k__Fungi;p__Chytridiomycota	Cecum
d__Eukaryota;k__Fungi;p__Cryptomycota	Cecum
d__Eukaryota;k__Fungi;p__Microsporidia	Cecum
d__Eukaryota;k__Fungi;p__Mucoromycota	Cecum
d__Eukaryota;k__Fungi;p__Olpidiomycota	Cecum
d__Eukaryota;k__Fungi;p__Zoopagomycota	Cecum
d__Eukaryota;k__Fungi;p__unclassified_k__Fungi	Cecum
d__Eukaryota;k__Metazoa;p__Chordata	Cecum
d__Eukaryota;k__Viridiplantae;p__Chlorophyta	Cecum
d__Eukaryota;k__Viridiplantae;p__Streptophyta	Cecum
d__Eukaryota;k__unclassified_d__Eukaryota;p__Apicomplexa	Cecum
d__Eukaryota;k__unclassified_d__Eukaryota;p__Bacillariophyta	Cecum
d__Eukaryota;k__unclassified_d__Eukaryota;p__Cercozoa	Cecum
d__Eukaryota;k__unclassified_d__Eukaryota;p__Ciliophora	Cecum
d__Eukaryota;k__unclassified_d__Eukaryota;p__Discosea	Cecum
d__Eukaryota;k__unclassified_d__Eukaryota;p__Endomyxa	Cecum
d__Eukaryota;k__unclassified_d__Eukaryota;p__Euglenozoa	Cecum
d__Eukaryota;k__unclassified_d__Eukaryota;p__Evosea	Cecum
d__Eukaryota;k__unclassified_d__Eukaryota;p__Foraminifera	Cecum
d__Eukaryota;k__unclassified_d__Eukaryota;p__Fornicata	Cecum
d__Eukaryota;k__unclassified_d__Eukaryota;p__Haptophyta	Cecum
d__Eukaryota;k__unclassified_d__Eukaryota;p__Heterolobosea	Cecum
d__Eukaryota;k__unclassified_d__Eukaryota;p__Oomycota	Cecum
d__Eukaryota;k__unclassified_d__Eukaryota;p__Parabasalia	Cecum
d__Eukaryota;k__unclassified_d__Eukaryota;p__Perkinsozoa	Cecum
d__Eukaryota;k__unclassified_d__Eukaryota;p__Preaxostyla	Cecum
d__Eukaryota;k__unclassified_d__Eukaryota;p__Rhodophyta	Cecum
d__Eukaryota;k__unclassified_d__Eukaryota;p__Tubulinea	Cecum
d__Eukaryota;k__unclassified_d__Eukaryota;p__unclassified_d__Eukaryota	Cecum
d__Viruses;k__Heunggongvirae;p__Uroviricota	Cecum
d__Viruses;k__Loebvirae;p__Hofneiviricota	Cecum
d__Viruses;k__Orthornavirae;p__Kitrinoviricota	Cecum
d__Viruses;k__Orthornavirae;p__Lenarviricota	Cecum
d__Viruses;k__Pararnavirae;p__Artverviricota	Cecum
d__Viruses;k__Sangervirae;p__Phixviricota	Cecum
d__Viruses;k__Shotokuvirae;p__Cressdnaviricota	Cecum
d__Viruses;k__unclassified_d__Viruses;p__unclassified_d__Viruses	Cecum
d__Archaea;k__unclassified_d__Archaea;p__Candidatus_Aenigmatarchaeota	Ileum
d__Archaea;k__unclassified_d__Archaea;p__Candidatus_Altarchaeota	Ileum
d__Archaea;k__unclassified_d__Archaea;p__Candidatus_Bathyarchaeota	Ileum
d__Archaea;k__unclassified_d__Archaea;p__Candidatus_Borrarchaeota	Ileum
d__Archaea;k__unclassified_d__Archaea;p__Candidatus_Brockarchaeota	Ileum
d__Archaea;k__unclassified_d__Archaea;p__Candidatus_Culexarchaeota	Ileum
d__Archaea;k__unclassified_d__Archaea;p__Candidatus_Diapherotrites	Ileum
d__Archaea;k__unclassified_d__Archaea;p__Candidatus_Hadarchaeota	Ileum
d__Archaea;k__unclassified_d__Archaea;p__Candidatus_Heimdallarchaeota	Ileum
d__Archaea;k__unclassified_d__Archaea;p__Candidatus_Helarchaeota	Ileum
d__Archaea;k__unclassified_d__Archaea;p__Candidatus_Hodarchaeota	Ileum
d__Archaea;k__unclassified_d__Archaea;p__Candidatus_Hydrothermarchaeota	Ileum
d__Archaea;k__unclassified_d__Archaea;p__Candidatus_Lokiarchaeota	Ileum
d__Archaea;k__unclassified_d__Archaea;p__Candidatus_Marsarchaeota	Ileum
d__Archaea;k__unclassified_d__Archaea;p__Candidatus_Methanomethylicota	Ileum
d__Archaea;k__unclassified_d__Archaea;p__Candidatus_Micrarchaeota	Ileum
d__Archaea;k__unclassified_d__Archaea;p__Candidatus_Nanohalarchaeota	Ileum
d__Archaea;k__unclassified_d__Archaea;p__Candidatus_Nezhaarchaeota	Ileum
d__Archaea;k__unclassified_d__Archaea;p__Candidatus_Odinarchaeota	Ileum
d__Archaea;k__unclassified_d__Archaea;p__Candidatus_Parvarchaeota	Ileum
d__Archaea;k__unclassified_d__Archaea;p__Candidatus_Thermoplasmatota	Ileum
d__Archaea;k__unclassified_d__Archaea;p__Candidatus_Thorarchaeota	Ileum
d__Archaea;k__unclassified_d__Archaea;p__Candidatus_Undinarchaeota	Ileum
d__Archaea;k__unclassified_d__Archaea;p__Candidatus_Woesearchaeota	Ileum
d__Archaea;k__unclassified_d__Archaea;p__Euryarchaeota	Ileum
d__Archaea;k__unclassified_d__Archaea;p__Halobacteriota	Ileum
d__Archaea;k__unclassified_d__Archaea;p__Nanoarchaeota	Ileum
d__Archaea;k__unclassified_d__Archaea;p__Nitrososphaerota	Ileum
d__Archaea;k__unclassified_d__Archaea;p__Thermoproteota	Ileum
d__Archaea;k__unclassified_d__Archaea;p__unclassified_d__Archaea	Ileum
d__Bacteria;k__unclassified_d__Bacteria;p__Acidobacteriota	Ileum
d__Bacteria;k__unclassified_d__Bacteria;p__Actinomycetota	Ileum
d__Bacteria;k__unclassified_d__Bacteria;p__Aquificota	Ileum
d__Bacteria;k__unclassified_d__Bacteria;p__Armatimonadota	Ileum
d__Bacteria;k__unclassified_d__Bacteria;p__Atribacterota	Ileum
d__Bacteria;k__unclassified_d__Bacteria;p__Bacillota	Ileum
d__Bacteria;k__unclassified_d__Bacteria;p__Bacteroidota	Ileum
d__Bacteria;k__unclassified_d__Bacteria;p__Balneolota	Ileum
d__Bacteria;k__unclassified_d__Bacteria;p__Bdellovibrionota	Ileum
d__Bacteria;k__unclassified_d__Bacteria;p__Caldisericota	Ileum
d__Bacteria;k__unclassified_d__Bacteria;p__Calditrichota	Ileum
d__Bacteria;k__unclassified_d__Bacteria;p__Campylobacterota	Ileum
d__Bacteria;k__unclassified_d__Bacteria;p__Candidatus_Abawacaibacteriota	Ileum
d__Bacteria;k__unclassified_d__Bacteria;p__Candidatus_Absconditabacteria	Ileum
d__Bacteria;k__unclassified_d__Bacteria;p__Candidatus_Adlerbacteria	Ileum
d__Bacteria;k__unclassified_d__Bacteria;p__Candidatus_Aerophobetes	Ileum
d__Bacteria;k__unclassified_d__Bacteria;p__Candidatus_Amesbacteria	Ileum
d__Bacteria;k__unclassified_d__Bacteria;p__Candidatus_Aminicenantota	Ileum
d__Bacteria;k__unclassified_d__Bacteria;p__Candidatus_Anderseniibacteriota	Ileum
d__Bacteria;k__unclassified_d__Bacteria;p__Candidatus_Auribacterota	Ileum
d__Bacteria;k__unclassified_d__Bacteria;p__Candidatus_Azambacteria	Ileum
d__Bacteria;k__unclassified_d__Bacteria;p__Candidatus_Beckwithbacteria	Ileum
d__Bacteria;k__unclassified_d__Bacteria;p__Candidatus_Berkelbacteria	Ileum
d__Bacteria;k__unclassified_d__Bacteria;p__Candidatus_Binatota	Ileum
d__Bacteria;k__unclassified_d__Bacteria;p__Candidatus_Bipolaricaulota	Ileum
d__Bacteria;k__unclassified_d__Bacteria;p__Candidatus_Blackallbacteria	Ileum
d__Bacteria;k__unclassified_d__Bacteria;p__Candidatus_Blackburniibacteriota	Ileum
d__Bacteria;k__unclassified_d__Bacteria;p__Candidatus_Buchananiibacteriota	Ileum
d__Bacteria;k__unclassified_d__Bacteria;p__Candidatus_Caldatribacteriota	Ileum
d__Bacteria;k__unclassified_d__Bacteria;p__Candidatus_Calescamantes	Ileum
d__Bacteria;k__unclassified_d__Bacteria;p__Candidatus_Campbellbacteria	Ileum
d__Bacteria;k__unclassified_d__Bacteria;p__Candidatus_Cloacimonadota	Ileum
d__Bacteria;k__unclassified_d__Bacteria;p__Candidatus_Coatesiibacteriota	Ileum
d__Bacteria;k__unclassified_d__Bacteria;p__Candidatus_Collierbacteria	Ileum
d__Bacteria;k__unclassified_d__Bacteria;p__Candidatus_Colwelliibacteriota	Ileum
d__Bacteria;k__unclassified_d__Bacteria;p__Candidatus_Cryosericota	Ileum
d__Bacteria;k__unclassified_d__Bacteria;p__Candidatus_Curtissbacteria	Ileum
d__Bacteria;k__unclassified_d__Bacteria;p__Candidatus_Daviesbacteria	Ileum
d__Bacteria;k__unclassified_d__Bacteria;p__Candidatus_Deferrimicrobiota	Ileum
d__Bacteria;k__unclassified_d__Bacteria;p__Candidatus_Delongiibacteriota	Ileum
d__Bacteria;k__unclassified_d__Bacteria;p__Candidatus_Desantisbacteria	Ileum
d__Bacteria;k__unclassified_d__Bacteria;p__Candidatus_Dormiibacterota	Ileum
d__Bacteria;k__unclassified_d__Bacteria;p__Candidatus_Doudnaibacteriota	Ileum
d__Bacteria;k__unclassified_d__Bacteria;p__Candidatus_Edwardsiibacteriota	Ileum
d__Bacteria;k__unclassified_d__Bacteria;p__Candidatus_Effluviviacota	Ileum
d__Bacteria;k__unclassified_d__Bacteria;p__Candidatus_Eiseniibacteriota	Ileum
d__Bacteria;k__unclassified_d__Bacteria;p__Candidatus_Electryoneota	Ileum
d__Bacteria;k__unclassified_d__Bacteria;p__Candidatus_Elulimicrobiota	Ileum
d__Bacteria;k__unclassified_d__Bacteria;p__Candidatus_Falkowbacteria	Ileum
d__Bacteria;k__unclassified_d__Bacteria;p__Candidatus_Fermentibacteria	Ileum
d__Bacteria;k__unclassified_d__Bacteria;p__Candidatus_Firestoneibacteriota	Ileum
d__Bacteria;k__unclassified_d__Bacteria;p__Candidatus_Fischeribacteriota	Ileum
d__Bacteria;k__unclassified_d__Bacteria;p__Candidatus_Giovannonibacteria	Ileum
d__Bacteria;k__unclassified_d__Bacteria;p__Candidatus_Glassiibacteriota	Ileum
d__Bacteria;k__unclassified_d__Bacteria;p__Candidatus_Goldiibacteriota	Ileum
d__Bacteria;k__unclassified_d__Bacteria;p__Candidatus_Gottesmanbacteria	Ileum
d__Bacteria;k__unclassified_d__Bacteria;p__Candidatus_Gracilibacteria	Ileum
d__Bacteria;k__unclassified_d__Bacteria;p__Candidatus_Gribaldobacteria	Ileum
d__Bacteria;k__unclassified_d__Bacteria;p__Candidatus_Handelsmaniibacteriota	Ileum
d__Bacteria;k__unclassified_d__Bacteria;p__Candidatus_Harrisoniibacteriota	Ileum
d__Bacteria;k__unclassified_d__Bacteria;p__Candidatus_Hinthialibacterota	Ileum
d__Bacteria;k__unclassified_d__Bacteria;p__Candidatus_Hydrogenedentota	Ileum
d__Bacteria;k__unclassified_d__Bacteria;p__Candidatus_Hydrothermota	Ileum
d__Bacteria;k__unclassified_d__Bacteria;p__Candidatus_Jacksoniibacteriota	Ileum
d__Bacteria;k__unclassified_d__Bacteria;p__Candidatus_Jorgensenbacteria	Ileum
d__Bacteria;k__unclassified_d__Bacteria;p__Candidatus_Kaiserbacteria	Ileum
d__Bacteria;k__unclassified_d__Bacteria;p__Candidatus_Kapaibacteriota	Ileum
d__Bacteria;k__unclassified_d__Bacteria;p__Candidatus_Kerfeldiibacteriota	Ileum
d__Bacteria;k__unclassified_d__Bacteria;p__Candidatus_Komeiliibacteriota	Ileum
d__Bacteria;k__unclassified_d__Bacteria;p__Candidatus_Krumholzibacteriota	Ileum
d__Bacteria;k__unclassified_d__Bacteria;p__Candidatus_Kryptoniota	Ileum
d__Bacteria;k__unclassified_d__Bacteria;p__Candidatus_Kuenenbacteria	Ileum
d__Bacteria;k__unclassified_d__Bacteria;p__Candidatus_Latescibacterota	Ileum
d__Bacteria;k__unclassified_d__Bacteria;p__Candidatus_Lernaellota	Ileum
d__Bacteria;k__unclassified_d__Bacteria;p__Candidatus_Levyibacteriota	Ileum
d__Bacteria;k__unclassified_d__Bacteria;p__Candidatus_Lindowiibacteriota	Ileum
d__Bacteria;k__unclassified_d__Bacteria;p__Candidatus_Liptoniibacteriota	Ileum
d__Bacteria;k__unclassified_d__Bacteria;p__Candidatus_Lithacetigenota	Ileum
d__Bacteria;k__unclassified_d__Bacteria;p__Candidatus_Lloydiibacteriota	Ileum
d__Bacteria;k__unclassified_d__Bacteria;p__Candidatus_Magasanikiibacteriota	Ileum
d__Bacteria;k__unclassified_d__Bacteria;p__Candidatus_Margulisiibacteriota	Ileum
d__Bacteria;k__unclassified_d__Bacteria;p__Candidatus_Mcinerneyibacteriota	Ileum
d__Bacteria;k__unclassified_d__Bacteria;p__Candidatus_Melainabacteria	Ileum
d__Bacteria;k__unclassified_d__Bacteria;p__Candidatus_Methylomirabilota	Ileum
d__Bacteria;k__unclassified_d__Bacteria;p__Candidatus_Microgenomates	Ileum
d__Bacteria;k__unclassified_d__Bacteria;p__Candidatus_Moduliflexota	Ileum
d__Bacteria;k__unclassified_d__Bacteria;p__Candidatus_Moraniibacteriota	Ileum
d__Bacteria;k__unclassified_d__Bacteria;p__Candidatus_Muiribacteriota	Ileum
d__Bacteria;k__unclassified_d__Bacteria;p__Candidatus_Nealsoniibacteriota	Ileum
d__Bacteria;k__unclassified_d__Bacteria;p__Candidatus_Neomarinimicrobiota	Ileum
d__Bacteria;k__unclassified_d__Bacteria;p__Candidatus_Niyogiibacteriota	Ileum
d__Bacteria;k__unclassified_d__Bacteria;p__Candidatus_Nomurabacteria	Ileum
d__Bacteria;k__unclassified_d__Bacteria;p__Candidatus_Omnitrophota	Ileum
d__Bacteria;k__unclassified_d__Bacteria;p__Candidatus_Paceibacterota	Ileum
d__Bacteria;k__unclassified_d__Bacteria;p__Candidatus_Parcubacteria	Ileum
d__Bacteria;k__unclassified_d__Bacteria;p__Candidatus_Peregrinibacteria	Ileum
d__Bacteria;k__unclassified_d__Bacteria;p__Candidatus_Poribacteria	Ileum
d__Bacteria;k__unclassified_d__Bacteria;p__Candidatus_Portnoyibacteriota	Ileum
d__Bacteria;k__unclassified_d__Bacteria;p__Candidatus_Ratteibacteria	Ileum
d__Bacteria;k__unclassified_d__Bacteria;p__Candidatus_Rifleibacteriota	Ileum
d__Bacteria;k__unclassified_d__Bacteria;p__Candidatus_Roizmanbacteria	Ileum
d__Bacteria;k__unclassified_d__Bacteria;p__Candidatus_Rokuibacteriota	Ileum
d__Bacteria;k__unclassified_d__Bacteria;p__Candidatus_Ryaniibacteriota	Ileum
d__Bacteria;k__unclassified_d__Bacteria;p__Candidatus_Saccharibacteria	Ileum
d__Bacteria;k__unclassified_d__Bacteria;p__Candidatus_Schekmaniibacteriota	Ileum
d__Bacteria;k__unclassified_d__Bacteria;p__Candidatus_Shapirobacteria	Ileum
d__Bacteria;k__unclassified_d__Bacteria;p__Candidatus_Spechtiibacteriota	Ileum
d__Bacteria;k__unclassified_d__Bacteria;p__Candidatus_Staskawicziibacteriota	Ileum
d__Bacteria;k__unclassified_d__Bacteria;p__Candidatus_Sumerlaeota	Ileum
d__Bacteria;k__unclassified_d__Bacteria;p__Candidatus_Sungiibacteriota	Ileum
d__Bacteria;k__unclassified_d__Bacteria;p__Candidatus_Tagaibacteriota	Ileum
d__Bacteria;k__unclassified_d__Bacteria;p__Candidatus_Tayloriibacteriota	Ileum
d__Bacteria;k__unclassified_d__Bacteria;p__Candidatus_Tectimicrobiota	Ileum
d__Bacteria;k__unclassified_d__Bacteria;p__Candidatus_Terryibacteriota	Ileum
d__Bacteria;k__unclassified_d__Bacteria;p__Candidatus_Tharpellota	Ileum
d__Bacteria;k__unclassified_d__Bacteria;p__Candidatus_Uhrbacteria	Ileum
d__Bacteria;k__unclassified_d__Bacteria;p__Candidatus_Vebleniibacteriota	Ileum
d__Bacteria;k__unclassified_d__Bacteria;p__Candidatus_Vogeliibacteriota	Ileum
d__Bacteria;k__unclassified_d__Bacteria;p__Candidatus_Walliibacteriota	Ileum
d__Bacteria;k__unclassified_d__Bacteria;p__Candidatus_Wildermuthiibacteriota	Ileum
d__Bacteria;k__unclassified_d__Bacteria;p__Candidatus_Wirthbacteria	Ileum
d__Bacteria;k__unclassified_d__Bacteria;p__Candidatus_Woesebacteria	Ileum
d__Bacteria;k__unclassified_d__Bacteria;p__Candidatus_Wolfebacteria	Ileum
d__Bacteria;k__unclassified_d__Bacteria;p__Candidatus_Woykeibacteriota	Ileum
d__Bacteria;k__unclassified_d__Bacteria;p__Candidatus_Yanofskyibacteriota	Ileum
d__Bacteria;k__unclassified_d__Bacteria;p__Candidatus_Yonathiibacteriota	Ileum
d__Bacteria;k__unclassified_d__Bacteria;p__Candidatus_Zambryskiibacteriota	Ileum
d__Bacteria;k__unclassified_d__Bacteria;p__Candidatus_Zixiibacteriota	Ileum
d__Bacteria;k__unclassified_d__Bacteria;p__Chlamydiota	Ileum
d__Bacteria;k__unclassified_d__Bacteria;p__Chlorobiota	Ileum
d__Bacteria;k__unclassified_d__Bacteria;p__Chloroflexota	Ileum
d__Bacteria;k__unclassified_d__Bacteria;p__Chrysiogenota	Ileum
d__Bacteria;k__unclassified_d__Bacteria;p__Coprothermobacterota	Ileum
d__Bacteria;k__unclassified_d__Bacteria;p__Cyanobacteriota	Ileum
d__Bacteria;k__unclassified_d__Bacteria;p__Deferribacterota	Ileum
d__Bacteria;k__unclassified_d__Bacteria;p__Deinococcota	Ileum
d__Bacteria;k__unclassified_d__Bacteria;p__Dictyoglomota	Ileum
d__Bacteria;k__unclassified_d__Bacteria;p__Elusimicrobiota	Ileum
d__Bacteria;k__unclassified_d__Bacteria;p__Fibrobacterota	Ileum
d__Bacteria;k__unclassified_d__Bacteria;p__Fusobacteriota	Ileum
d__Bacteria;k__unclassified_d__Bacteria;p__Gemmatimonadota	Ileum
d__Bacteria;k__unclassified_d__Bacteria;p__Ignavibacteriota	Ileum
d__Bacteria;k__unclassified_d__Bacteria;p__Kiritimatiellota	Ileum
d__Bacteria;k__unclassified_d__Bacteria;p__Lentisphaerota	Ileum
d__Bacteria;k__unclassified_d__Bacteria;p__Mycoplasmatota	Ileum
d__Bacteria;k__unclassified_d__Bacteria;p__Myxococcota	Ileum
d__Bacteria;k__unclassified_d__Bacteria;p__Nitrospinota	Ileum
d__Bacteria;k__unclassified_d__Bacteria;p__Nitrospirota	Ileum
d__Bacteria;k__unclassified_d__Bacteria;p__Planctomycetota	Ileum
d__Bacteria;k__unclassified_d__Bacteria;p__Pseudomonadota	Ileum
d__Bacteria;k__unclassified_d__Bacteria;p__Rhodothermota	Ileum
d__Bacteria;k__unclassified_d__Bacteria;p__Spirochaetota	Ileum
d__Bacteria;k__unclassified_d__Bacteria;p__Synergistota	Ileum
d__Bacteria;k__unclassified_d__Bacteria;p__Thermodesulfobacteriota	Ileum
d__Bacteria;k__unclassified_d__Bacteria;p__Thermomicrobiota	Ileum
d__Bacteria;k__unclassified_d__Bacteria;p__Thermosulfidibacterota	Ileum
d__Bacteria;k__unclassified_d__Bacteria;p__Thermotogota	Ileum
d__Bacteria;k__unclassified_d__Bacteria;p__Verrucomicrobiota	Ileum
d__Bacteria;k__unclassified_d__Bacteria;p__Vulcanimicrobiota	Ileum
d__Bacteria;k__unclassified_d__Bacteria;p__candidate_division_CPR1	Ileum
d__Bacteria;k__unclassified_d__Bacteria;p__candidate_division_CPR2	Ileum
d__Bacteria;k__unclassified_d__Bacteria;p__candidate_division_CPR3	Ileum
d__Bacteria;k__unclassified_d__Bacteria;p__candidate_division_CSSED10-310	Ileum
d__Bacteria;k__unclassified_d__Bacteria;p__candidate_division_FCPU426	Ileum
d__Bacteria;k__unclassified_d__Bacteria;p__candidate_division_WOR-3	Ileum
d__Bacteria;k__unclassified_d__Bacteria;p__candidate_division_WWE3	Ileum
d__Bacteria;k__unclassified_d__Bacteria;p__unclassified_d__Bacteria	Ileum
d__Eukaryota;k__Fungi;p__Ascomycota	Ileum
d__Eukaryota;k__Fungi;p__Basidiomycota	Ileum
d__Eukaryota;k__Fungi;p__Blastocladiomycota	Ileum
d__Eukaryota;k__Fungi;p__Chytridiomycota	Ileum
d__Eukaryota;k__Fungi;p__Cryptomycota	Ileum
d__Eukaryota;k__Fungi;p__Microsporidia	Ileum
d__Eukaryota;k__Fungi;p__Mucoromycota	Ileum
d__Eukaryota;k__Fungi;p__Olpidiomycota	Ileum
d__Eukaryota;k__Fungi;p__Zoopagomycota	Ileum
d__Eukaryota;k__Fungi;p__unclassified_k__Fungi	Ileum
d__Eukaryota;k__Metazoa;p__Chordata	Ileum
d__Eukaryota;k__Viridiplantae;p__Chlorophyta	Ileum
d__Eukaryota;k__Viridiplantae;p__Streptophyta	Ileum
d__Eukaryota;k__unclassified_d__Eukaryota;p__Apicomplexa	Ileum
d__Eukaryota;k__unclassified_d__Eukaryota;p__Bacillariophyta	Ileum
d__Eukaryota;k__unclassified_d__Eukaryota;p__Cercozoa	Ileum
d__Eukaryota;k__unclassified_d__Eukaryota;p__Ciliophora	Ileum
d__Eukaryota;k__unclassified_d__Eukaryota;p__Discosea	Ileum
d__Eukaryota;k__unclassified_d__Eukaryota;p__Endomyxa	Ileum
d__Eukaryota;k__unclassified_d__Eukaryota;p__Euglenozoa	Ileum
d__Eukaryota;k__unclassified_d__Eukaryota;p__Evosea	Ileum
d__Eukaryota;k__unclassified_d__Eukaryota;p__Foraminifera	Ileum
d__Eukaryota;k__unclassified_d__Eukaryota;p__Fornicata	Ileum
d__Eukaryota;k__unclassified_d__Eukaryota;p__Haptophyta	Ileum
d__Eukaryota;k__unclassified_d__Eukaryota;p__Heterolobosea	Ileum
d__Eukaryota;k__unclassified_d__Eukaryota;p__Oomycota	Ileum
d__Eukaryota;k__unclassified_d__Eukaryota;p__Parabasalia	Ileum
d__Eukaryota;k__unclassified_d__Eukaryota;p__Perkinsozoa	Ileum
d__Eukaryota;k__unclassified_d__Eukaryota;p__Preaxostyla	Ileum
d__Eukaryota;k__unclassified_d__Eukaryota;p__Rhodophyta	Ileum
d__Eukaryota;k__unclassified_d__Eukaryota;p__Tubulinea	Ileum
d__Eukaryota;k__unclassified_d__Eukaryota;p__unclassified_d__Eukaryota	Ileum
d__Viruses;k__Heunggongvirae;p__Uroviricota	Ileum
d__Viruses;k__Loebvirae;p__Hofneiviricota	Ileum
d__Viruses;k__Orthornavirae;p__Kitrinoviricota	Ileum
d__Viruses;k__Orthornavirae;p__Lenarviricota	Ileum
d__Viruses;k__Pararnavirae;p__Artverviricota	Ileum
d__Viruses;k__Sangervirae;p__Phixviricota	Ileum
d__Viruses;k__Shotokuvirae;p__Cressdnaviricota	Ileum
d__Viruses;k__unclassified_d__Viruses;p__unclassified_d__Viruses	Ileum
d__Archaea;k__unclassified_d__Archaea;p__Candidatus_Aenigmatarchaeota	Colon
d__Archaea;k__unclassified_d__Archaea;p__Candidatus_Altarchaeota	Colon
d__Archaea;k__unclassified_d__Archaea;p__Candidatus_Bathyarchaeota	Colon
d__Archaea;k__unclassified_d__Archaea;p__Candidatus_Borrarchaeota	Colon
d__Archaea;k__unclassified_d__Archaea;p__Candidatus_Brockarchaeota	Colon
d__Archaea;k__unclassified_d__Archaea;p__Candidatus_Culexarchaeota	Colon
d__Archaea;k__unclassified_d__Archaea;p__Candidatus_Diapherotrites	Colon
d__Archaea;k__unclassified_d__Archaea;p__Candidatus_Hadarchaeota	Colon
d__Archaea;k__unclassified_d__Archaea;p__Candidatus_Heimdallarchaeota	Colon
d__Archaea;k__unclassified_d__Archaea;p__Candidatus_Helarchaeota	Colon
d__Archaea;k__unclassified_d__Archaea;p__Candidatus_Hodarchaeota	Colon
d__Archaea;k__unclassified_d__Archaea;p__Candidatus_Hydrothermarchaeota	Colon
d__Archaea;k__unclassified_d__Archaea;p__Candidatus_Lokiarchaeota	Colon
d__Archaea;k__unclassified_d__Archaea;p__Candidatus_Marsarchaeota	Colon
d__Archaea;k__unclassified_d__Archaea;p__Candidatus_Methanomethylicota	Colon
d__Archaea;k__unclassified_d__Archaea;p__Candidatus_Micrarchaeota	Colon
d__Archaea;k__unclassified_d__Archaea;p__Candidatus_Nanohalarchaeota	Colon
d__Archaea;k__unclassified_d__Archaea;p__Candidatus_Nezhaarchaeota	Colon
d__Archaea;k__unclassified_d__Archaea;p__Candidatus_Odinarchaeota	Colon
d__Archaea;k__unclassified_d__Archaea;p__Candidatus_Parvarchaeota	Colon
d__Archaea;k__unclassified_d__Archaea;p__Candidatus_Thermoplasmatota	Colon
d__Archaea;k__unclassified_d__Archaea;p__Candidatus_Thorarchaeota	Colon
d__Archaea;k__unclassified_d__Archaea;p__Candidatus_Undinarchaeota	Colon
d__Archaea;k__unclassified_d__Archaea;p__Candidatus_Woesearchaeota	Colon
d__Archaea;k__unclassified_d__Archaea;p__Euryarchaeota	Colon
d__Archaea;k__unclassified_d__Archaea;p__Halobacteriota	Colon
d__Archaea;k__unclassified_d__Archaea;p__Nanoarchaeota	Colon
d__Archaea;k__unclassified_d__Archaea;p__Nitrososphaerota	Colon
d__Archaea;k__unclassified_d__Archaea;p__Thermoproteota	Colon
d__Archaea;k__unclassified_d__Archaea;p__unclassified_d__Archaea	Colon
d__Bacteria;k__unclassified_d__Bacteria;p__Acidobacteriota	Colon
d__Bacteria;k__unclassified_d__Bacteria;p__Actinomycetota	Colon
d__Bacteria;k__unclassified_d__Bacteria;p__Aquificota	Colon
d__Bacteria;k__unclassified_d__Bacteria;p__Armatimonadota	Colon
d__Bacteria;k__unclassified_d__Bacteria;p__Atribacterota	Colon
d__Bacteria;k__unclassified_d__Bacteria;p__Bacillota	Colon
d__Bacteria;k__unclassified_d__Bacteria;p__Bacteroidota	Colon
d__Bacteria;k__unclassified_d__Bacteria;p__Balneolota	Colon
d__Bacteria;k__unclassified_d__Bacteria;p__Bdellovibrionota	Colon
d__Bacteria;k__unclassified_d__Bacteria;p__Caldisericota	Colon
d__Bacteria;k__unclassified_d__Bacteria;p__Calditrichota	Colon
d__Bacteria;k__unclassified_d__Bacteria;p__Campylobacterota	Colon
d__Bacteria;k__unclassified_d__Bacteria;p__Candidatus_Abawacaibacteriota	Colon
d__Bacteria;k__unclassified_d__Bacteria;p__Candidatus_Absconditabacteria	Colon
d__Bacteria;k__unclassified_d__Bacteria;p__Candidatus_Adlerbacteria	Colon
d__Bacteria;k__unclassified_d__Bacteria;p__Candidatus_Aerophobetes	Colon
d__Bacteria;k__unclassified_d__Bacteria;p__Candidatus_Amesbacteria	Colon
d__Bacteria;k__unclassified_d__Bacteria;p__Candidatus_Aminicenantota	Colon
d__Bacteria;k__unclassified_d__Bacteria;p__Candidatus_Anderseniibacteriota	Colon
d__Bacteria;k__unclassified_d__Bacteria;p__Candidatus_Auribacterota	Colon
d__Bacteria;k__unclassified_d__Bacteria;p__Candidatus_Azambacteria	Colon
d__Bacteria;k__unclassified_d__Bacteria;p__Candidatus_Beckwithbacteria	Colon
d__Bacteria;k__unclassified_d__Bacteria;p__Candidatus_Berkelbacteria	Colon
d__Bacteria;k__unclassified_d__Bacteria;p__Candidatus_Binatota	Colon
d__Bacteria;k__unclassified_d__Bacteria;p__Candidatus_Bipolaricaulota	Colon
d__Bacteria;k__unclassified_d__Bacteria;p__Candidatus_Blackallbacteria	Colon
d__Bacteria;k__unclassified_d__Bacteria;p__Candidatus_Blackburniibacteriota	Colon
d__Bacteria;k__unclassified_d__Bacteria;p__Candidatus_Buchananiibacteriota	Colon
d__Bacteria;k__unclassified_d__Bacteria;p__Candidatus_Caldatribacteriota	Colon
d__Bacteria;k__unclassified_d__Bacteria;p__Candidatus_Calescamantes	Colon
d__Bacteria;k__unclassified_d__Bacteria;p__Candidatus_Campbellbacteria	Colon
d__Bacteria;k__unclassified_d__Bacteria;p__Candidatus_Cloacimonadota	Colon
d__Bacteria;k__unclassified_d__Bacteria;p__Candidatus_Coatesiibacteriota	Colon
d__Bacteria;k__unclassified_d__Bacteria;p__Candidatus_Collierbacteria	Colon
d__Bacteria;k__unclassified_d__Bacteria;p__Candidatus_Colwelliibacteriota	Colon
d__Bacteria;k__unclassified_d__Bacteria;p__Candidatus_Cryosericota	Colon
d__Bacteria;k__unclassified_d__Bacteria;p__Candidatus_Curtissbacteria	Colon
d__Bacteria;k__unclassified_d__Bacteria;p__Candidatus_Daviesbacteria	Colon
d__Bacteria;k__unclassified_d__Bacteria;p__Candidatus_Deferrimicrobiota	Colon
d__Bacteria;k__unclassified_d__Bacteria;p__Candidatus_Delongiibacteriota	Colon
d__Bacteria;k__unclassified_d__Bacteria;p__Candidatus_Desantisbacteria	Colon
d__Bacteria;k__unclassified_d__Bacteria;p__Candidatus_Dormiibacterota	Colon
d__Bacteria;k__unclassified_d__Bacteria;p__Candidatus_Doudnaibacteriota	Colon
d__Bacteria;k__unclassified_d__Bacteria;p__Candidatus_Edwardsiibacteriota	Colon
d__Bacteria;k__unclassified_d__Bacteria;p__Candidatus_Effluviviacota	Colon
d__Bacteria;k__unclassified_d__Bacteria;p__Candidatus_Eiseniibacteriota	Colon
d__Bacteria;k__unclassified_d__Bacteria;p__Candidatus_Electryoneota	Colon
d__Bacteria;k__unclassified_d__Bacteria;p__Candidatus_Elulimicrobiota	Colon
d__Bacteria;k__unclassified_d__Bacteria;p__Candidatus_Falkowbacteria	Colon
d__Bacteria;k__unclassified_d__Bacteria;p__Candidatus_Fermentibacteria	Colon
d__Bacteria;k__unclassified_d__Bacteria;p__Candidatus_Firestoneibacteriota	Colon
d__Bacteria;k__unclassified_d__Bacteria;p__Candidatus_Fischeribacteriota	Colon
d__Bacteria;k__unclassified_d__Bacteria;p__Candidatus_Giovannonibacteria	Colon
d__Bacteria;k__unclassified_d__Bacteria;p__Candidatus_Glassiibacteriota	Colon
d__Bacteria;k__unclassified_d__Bacteria;p__Candidatus_Goldiibacteriota	Colon
d__Bacteria;k__unclassified_d__Bacteria;p__Candidatus_Gottesmanbacteria	Colon
d__Bacteria;k__unclassified_d__Bacteria;p__Candidatus_Gracilibacteria	Colon
d__Bacteria;k__unclassified_d__Bacteria;p__Candidatus_Gribaldobacteria	Colon
d__Bacteria;k__unclassified_d__Bacteria;p__Candidatus_Handelsmaniibacteriota	Colon
d__Bacteria;k__unclassified_d__Bacteria;p__Candidatus_Harrisoniibacteriota	Colon
d__Bacteria;k__unclassified_d__Bacteria;p__Candidatus_Hinthialibacterota	Colon
d__Bacteria;k__unclassified_d__Bacteria;p__Candidatus_Hydrogenedentota	Colon
d__Bacteria;k__unclassified_d__Bacteria;p__Candidatus_Hydrothermota	Colon
d__Bacteria;k__unclassified_d__Bacteria;p__Candidatus_Jacksoniibacteriota	Colon
d__Bacteria;k__unclassified_d__Bacteria;p__Candidatus_Jorgensenbacteria	Colon
d__Bacteria;k__unclassified_d__Bacteria;p__Candidatus_Kaiserbacteria	Colon
d__Bacteria;k__unclassified_d__Bacteria;p__Candidatus_Kapaibacteriota	Colon
d__Bacteria;k__unclassified_d__Bacteria;p__Candidatus_Kerfeldiibacteriota	Colon
d__Bacteria;k__unclassified_d__Bacteria;p__Candidatus_Komeiliibacteriota	Colon
d__Bacteria;k__unclassified_d__Bacteria;p__Candidatus_Krumholzibacteriota	Colon
d__Bacteria;k__unclassified_d__Bacteria;p__Candidatus_Kryptoniota	Colon
d__Bacteria;k__unclassified_d__Bacteria;p__Candidatus_Kuenenbacteria	Colon
d__Bacteria;k__unclassified_d__Bacteria;p__Candidatus_Latescibacterota	Colon
d__Bacteria;k__unclassified_d__Bacteria;p__Candidatus_Lernaellota	Colon
d__Bacteria;k__unclassified_d__Bacteria;p__Candidatus_Levyibacteriota	Colon
d__Bacteria;k__unclassified_d__Bacteria;p__Candidatus_Lindowiibacteriota	Colon
d__Bacteria;k__unclassified_d__Bacteria;p__Candidatus_Liptoniibacteriota	Colon
d__Bacteria;k__unclassified_d__Bacteria;p__Candidatus_Lithacetigenota	Colon
d__Bacteria;k__unclassified_d__Bacteria;p__Candidatus_Lloydiibacteriota	Colon
d__Bacteria;k__unclassified_d__Bacteria;p__Candidatus_Magasanikiibacteriota	Colon
d__Bacteria;k__unclassified_d__Bacteria;p__Candidatus_Margulisiibacteriota	Colon
d__Bacteria;k__unclassified_d__Bacteria;p__Candidatus_Mcinerneyibacteriota	Colon
d__Bacteria;k__unclassified_d__Bacteria;p__Candidatus_Melainabacteria	Colon
d__Bacteria;k__unclassified_d__Bacteria;p__Candidatus_Methylomirabilota	Colon
d__Bacteria;k__unclassified_d__Bacteria;p__Candidatus_Microgenomates	Colon
d__Bacteria;k__unclassified_d__Bacteria;p__Candidatus_Moduliflexota	Colon
d__Bacteria;k__unclassified_d__Bacteria;p__Candidatus_Moraniibacteriota	Colon
d__Bacteria;k__unclassified_d__Bacteria;p__Candidatus_Muiribacteriota	Colon
d__Bacteria;k__unclassified_d__Bacteria;p__Candidatus_Nealsoniibacteriota	Colon
d__Bacteria;k__unclassified_d__Bacteria;p__Candidatus_Neomarinimicrobiota	Colon
d__Bacteria;k__unclassified_d__Bacteria;p__Candidatus_Niyogiibacteriota	Colon
d__Bacteria;k__unclassified_d__Bacteria;p__Candidatus_Nomurabacteria	Colon
d__Bacteria;k__unclassified_d__Bacteria;p__Candidatus_Omnitrophota	Colon
d__Bacteria;k__unclassified_d__Bacteria;p__Candidatus_Paceibacterota	Colon
d__Bacteria;k__unclassified_d__Bacteria;p__Candidatus_Parcubacteria	Colon
d__Bacteria;k__unclassified_d__Bacteria;p__Candidatus_Peregrinibacteria	Colon
d__Bacteria;k__unclassified_d__Bacteria;p__Candidatus_Poribacteria	Colon
d__Bacteria;k__unclassified_d__Bacteria;p__Candidatus_Portnoyibacteriota	Colon
d__Bacteria;k__unclassified_d__Bacteria;p__Candidatus_Ratteibacteria	Colon
d__Bacteria;k__unclassified_d__Bacteria;p__Candidatus_Rifleibacteriota	Colon
d__Bacteria;k__unclassified_d__Bacteria;p__Candidatus_Roizmanbacteria	Colon
d__Bacteria;k__unclassified_d__Bacteria;p__Candidatus_Rokuibacteriota	Colon
d__Bacteria;k__unclassified_d__Bacteria;p__Candidatus_Ryaniibacteriota	Colon
d__Bacteria;k__unclassified_d__Bacteria;p__Candidatus_Saccharibacteria	Colon
d__Bacteria;k__unclassified_d__Bacteria;p__Candidatus_Schekmaniibacteriota	Colon
d__Bacteria;k__unclassified_d__Bacteria;p__Candidatus_Shapirobacteria	Colon
d__Bacteria;k__unclassified_d__Bacteria;p__Candidatus_Spechtiibacteriota	Colon
d__Bacteria;k__unclassified_d__Bacteria;p__Candidatus_Staskawicziibacteriota	Colon
d__Bacteria;k__unclassified_d__Bacteria;p__Candidatus_Sumerlaeota	Colon
d__Bacteria;k__unclassified_d__Bacteria;p__Candidatus_Sungiibacteriota	Colon
d__Bacteria;k__unclassified_d__Bacteria;p__Candidatus_Tagaibacteriota	Colon
d__Bacteria;k__unclassified_d__Bacteria;p__Candidatus_Tayloriibacteriota	Colon
d__Bacteria;k__unclassified_d__Bacteria;p__Candidatus_Tectimicrobiota	Colon
d__Bacteria;k__unclassified_d__Bacteria;p__Candidatus_Terryibacteriota	Colon
d__Bacteria;k__unclassified_d__Bacteria;p__Candidatus_Tharpellota	Colon
d__Bacteria;k__unclassified_d__Bacteria;p__Candidatus_Uhrbacteria	Colon
d__Bacteria;k__unclassified_d__Bacteria;p__Candidatus_Vebleniibacteriota	Colon
d__Bacteria;k__unclassified_d__Bacteria;p__Candidatus_Vogeliibacteriota	Colon
d__Bacteria;k__unclassified_d__Bacteria;p__Candidatus_Walliibacteriota	Colon
d__Bacteria;k__unclassified_d__Bacteria;p__Candidatus_Wildermuthiibacteriota	Colon
d__Bacteria;k__unclassified_d__Bacteria;p__Candidatus_Wirthbacteria	Colon
d__Bacteria;k__unclassified_d__Bacteria;p__Candidatus_Woesebacteria	Colon
d__Bacteria;k__unclassified_d__Bacteria;p__Candidatus_Wolfebacteria	Colon
d__Bacteria;k__unclassified_d__Bacteria;p__Candidatus_Woykeibacteriota	Colon
d__Bacteria;k__unclassified_d__Bacteria;p__Candidatus_Yanofskyibacteriota	Colon
d__Bacteria;k__unclassified_d__Bacteria;p__Candidatus_Yonathiibacteriota	Colon
d__Bacteria;k__unclassified_d__Bacteria;p__Candidatus_Zambryskiibacteriota	Colon
d__Bacteria;k__unclassified_d__Bacteria;p__Candidatus_Zixiibacteriota	Colon
d__Bacteria;k__unclassified_d__Bacteria;p__Chlamydiota	Colon
d__Bacteria;k__unclassified_d__Bacteria;p__Chlorobiota	Colon
d__Bacteria;k__unclassified_d__Bacteria;p__Chloroflexota	Colon
d__Bacteria;k__unclassified_d__Bacteria;p__Chrysiogenota	Colon
d__Bacteria;k__unclassified_d__Bacteria;p__Coprothermobacterota	Colon
d__Bacteria;k__unclassified_d__Bacteria;p__Cyanobacteriota	Colon
d__Bacteria;k__unclassified_d__Bacteria;p__Deferribacterota	Colon
d__Bacteria;k__unclassified_d__Bacteria;p__Deinococcota	Colon
d__Bacteria;k__unclassified_d__Bacteria;p__Dictyoglomota	Colon
d__Bacteria;k__unclassified_d__Bacteria;p__Elusimicrobiota	Colon
d__Bacteria;k__unclassified_d__Bacteria;p__Fibrobacterota	Colon
d__Bacteria;k__unclassified_d__Bacteria;p__Fusobacteriota	Colon
d__Bacteria;k__unclassified_d__Bacteria;p__Gemmatimonadota	Colon
d__Bacteria;k__unclassified_d__Bacteria;p__Ignavibacteriota	Colon
d__Bacteria;k__unclassified_d__Bacteria;p__Kiritimatiellota	Colon
d__Bacteria;k__unclassified_d__Bacteria;p__Lentisphaerota	Colon
d__Bacteria;k__unclassified_d__Bacteria;p__Mycoplasmatota	Colon
d__Bacteria;k__unclassified_d__Bacteria;p__Myxococcota	Colon
d__Bacteria;k__unclassified_d__Bacteria;p__Nitrospinota	Colon
d__Bacteria;k__unclassified_d__Bacteria;p__Nitrospirota	Colon
d__Bacteria;k__unclassified_d__Bacteria;p__Planctomycetota	Colon
d__Bacteria;k__unclassified_d__Bacteria;p__Pseudomonadota	Colon
d__Bacteria;k__unclassified_d__Bacteria;p__Rhodothermota	Colon
d__Bacteria;k__unclassified_d__Bacteria;p__Spirochaetota	Colon
d__Bacteria;k__unclassified_d__Bacteria;p__Synergistota	Colon
d__Bacteria;k__unclassified_d__Bacteria;p__Thermodesulfobacteriota	Colon
d__Bacteria;k__unclassified_d__Bacteria;p__Thermomicrobiota	Colon
d__Bacteria;k__unclassified_d__Bacteria;p__Thermosulfidibacterota	Colon
d__Bacteria;k__unclassified_d__Bacteria;p__Thermotogota	Colon
d__Bacteria;k__unclassified_d__Bacteria;p__Verrucomicrobiota	Colon
d__Bacteria;k__unclassified_d__Bacteria;p__Vulcanimicrobiota	Colon
d__Bacteria;k__unclassified_d__Bacteria;p__candidate_division_CPR1	Colon
d__Bacteria;k__unclassified_d__Bacteria;p__candidate_division_CPR2	Colon
d__Bacteria;k__unclassified_d__Bacteria;p__candidate_division_CPR3	Colon
d__Bacteria;k__unclassified_d__Bacteria;p__candidate_division_CSSED10-310	Colon
d__Bacteria;k__unclassified_d__Bacteria;p__candidate_division_FCPU426	Colon
d__Bacteria;k__unclassified_d__Bacteria;p__candidate_division_WOR-3	Colon
d__Bacteria;k__unclassified_d__Bacteria;p__candidate_division_WWE3	Colon
d__Bacteria;k__unclassified_d__Bacteria;p__unclassified_d__Bacteria	Colon
d__Eukaryota;k__Fungi;p__Ascomycota	Colon
d__Eukaryota;k__Fungi;p__Basidiomycota	Colon
d__Eukaryota;k__Fungi;p__Blastocladiomycota	Colon
d__Eukaryota;k__Fungi;p__Chytridiomycota	Colon
d__Eukaryota;k__Fungi;p__Cryptomycota	Colon
d__Eukaryota;k__Fungi;p__Microsporidia	Colon
d__Eukaryota;k__Fungi;p__Mucoromycota	Colon
d__Eukaryota;k__Fungi;p__Olpidiomycota	Colon
d__Eukaryota;k__Fungi;p__Zoopagomycota	Colon
d__Eukaryota;k__Fungi;p__unclassified_k__Fungi	Colon
d__Eukaryota;k__Metazoa;p__Chordata	Colon
d__Eukaryota;k__Viridiplantae;p__Chlorophyta	Colon
d__Eukaryota;k__Viridiplantae;p__Streptophyta	Colon
d__Eukaryota;k__unclassified_d__Eukaryota;p__Apicomplexa	Colon
d__Eukaryota;k__unclassified_d__Eukaryota;p__Bacillariophyta	Colon
d__Eukaryota;k__unclassified_d__Eukaryota;p__Cercozoa	Colon
d__Eukaryota;k__unclassified_d__Eukaryota;p__Ciliophora	Colon
d__Eukaryota;k__unclassified_d__Eukaryota;p__Discosea	Colon
d__Eukaryota;k__unclassified_d__Eukaryota;p__Endomyxa	Colon
d__Eukaryota;k__unclassified_d__Eukaryota;p__Euglenozoa	Colon
d__Eukaryota;k__unclassified_d__Eukaryota;p__Evosea	Colon
d__Eukaryota;k__unclassified_d__Eukaryota;p__Foraminifera	Colon
d__Eukaryota;k__unclassified_d__Eukaryota;p__Fornicata	Colon
d__Eukaryota;k__unclassified_d__Eukaryota;p__Haptophyta	Colon
d__Eukaryota;k__unclassified_d__Eukaryota;p__Heterolobosea	Colon
d__Eukaryota;k__unclassified_d__Eukaryota;p__Oomycota	Colon
d__Eukaryota;k__unclassified_d__Eukaryota;p__Parabasalia	Colon
d__Eukaryota;k__unclassified_d__Eukaryota;p__Perkinsozoa	Colon
d__Eukaryota;k__unclassified_d__Eukaryota;p__Preaxostyla	Colon
d__Eukaryota;k__unclassified_d__Eukaryota;p__Rhodophyta	Colon
d__Eukaryota;k__unclassified_d__Eukaryota;p__Tubulinea	Colon
d__Eukaryota;k__unclassified_d__Eukaryota;p__unclassified_d__Eukaryota	Colon
d__Viruses;k__Heunggongvirae;p__Uroviricota	Colon
d__Viruses;k__Loebvirae;p__Hofneiviricota	Colon
d__Viruses;k__Orthornavirae;p__Kitrinoviricota	Colon
d__Viruses;k__Orthornavirae;p__Lenarviricota	Colon
d__Viruses;k__Pararnavirae;p__Artverviricota	Colon
d__Viruses;k__Sangervirae;p__Phixviricota	Colon
d__Viruses;k__Shotokuvirae;p__Cressdnaviricota	Colon
d__Viruses;k__unclassified_d__Viruses;p__unclassified_d__Viruses	Colon

## Sheet:  S2
Table S2 Functional enrichment of microbes from different gut sites.
ID	Description	ReporterScore(Ileum_vs_Colon)	Significance	KO_number	Up_number	Down_number	Group
ko01250	Biosynthesis of nucleotide sugars	9.91252	yes	151	111	40	Ileum_vs_Colon
ko00541	Biosynthesis of various nucleotide sugars	8.60628	yes	75	63	12	Ileum_vs_Colon
ko00520	Amino sugar and nucleotide sugar metabolism	5.67612	yes	132	78	54	Ileum_vs_Colon
ko00523	Polyketide sugar unit biosynthesis	5.453	yes	28	26	2	Ileum_vs_Colon
ko03010	Ribosome	-5.43216	yes	75	11	64	Ileum_vs_Colon
ko00280	Valine, leucine and isoleucine degradation	-5.07996	yes	54	8	46	Ileum_vs_Colon
ko00542	O-Antigen repeat unit biosynthesis	4.63048	yes	27	19	8	Ileum_vs_Colon
ko04142	Lysosome	4.56042	yes	45	30	15	Ileum_vs_Colon
ko01120	Microbial metabolism in diverse environments	-4.40772	yes	841	292	549	Ileum_vs_Colon
ko00364	Fluorobenzoate degradation	-4.3469	yes	10	0	10	Ileum_vs_Colon
ko00074	Mycolic acid biosynthesis	-4.32881	yes	22	1	21	Ileum_vs_Colon
ko00071	Fatty acid degradation	-4.32804	yes	33	4	29	Ileum_vs_Colon
ko01220	Degradation of aromatic compounds	-4.28682	yes	104	22	82	Ileum_vs_Colon
ko00531	Glycosaminoglycan degradation	4.2346	yes	12	11	1	Ileum_vs_Colon
ko02060	Phosphotransferase system (PTS)	-4.092	yes	67	9	58	Ileum_vs_Colon
ko02040	Flagellar assembly	4.0878	yes	50	35	15	Ileum_vs_Colon
ko00040	Pentose and glucuronate interconversions	4.08008	yes	71	44	27	Ileum_vs_Colon
ko00946	Degradation of flavonoids	4.05554	yes	18	16	2	Ileum_vs_Colon
ko03070	Bacterial secretion system	-4.0119	yes	71	12	59	Ileum_vs_Colon
ko00190	Oxidative phosphorylation	-3.88474	yes	127	35	92	Ileum_vs_Colon
ko00195	Photosynthesis	-3.8171	yes	35	3	32	Ileum_vs_Colon
ko00680	Methane metabolism	3.69041	yes	119	67	52	Ileum_vs_Colon
ko00511	Other glycan degradation	3.65418	yes	17	13	4	Ileum_vs_Colon
ko00720	Other carbon fixation pathways	3.61078	yes	86	48	38	Ileum_vs_Colon
ko00622	Xylene degradation	-3.50478	yes	22	1	21	Ileum_vs_Colon
ko02010	ABC transporters	-3.50371	yes	419	131	288	Ileum_vs_Colon
ko00350	Tyrosine metabolism	-3.41585	yes	53	14	39	Ileum_vs_Colon
ko05415	Diabetic cardiomyopathy	-3.2963	yes	45	7	38	Ileum_vs_Colon
ko00310	Lysine degradation	-3.2295	yes	52	11	41	Ileum_vs_Colon
ko00543	Exopolysaccharide biosynthesis	3.10003	yes	57	32	25	Ileum_vs_Colon
ko00643	Styrene degradation	-3.09952	yes	17	2	15	Ileum_vs_Colon
ko00624	Polycyclic aromatic hydrocarbon degradation	-3.07911	yes	21	2	19	Ileum_vs_Colon
ko00623	Toluene degradation	-3.06899	yes	22	3	19	Ileum_vs_Colon
ko02025	Biofilm formation - Pseudomonas aeruginosa	-3.03672	yes	77	24	53	Ileum_vs_Colon
ko00121	Secondary bile acid biosynthesis	2.9824	yes	14	10	4	Ileum_vs_Colon
ko04974	Protein digestion and absorption	2.96896	yes	19	14	5	Ileum_vs_Colon
ko00907	Pinene, camphor and geraniol degradation	-2.95872	yes	16	2	14	Ileum_vs_Colon
ko04610	Complement and coagulation cascades	2.95173	yes	9	8	1	Ileum_vs_Colon
ko02030	Bacterial chemotaxis	2.93391	yes	26	17	9	Ileum_vs_Colon
ko00361	Chlorocyclohexane and chlorobenzene degradation	-2.8471	yes	18	3	15	Ileum_vs_Colon
ko01210	2-Oxocarboxylic acid metabolism	2.78574	yes	69	40	29	Ileum_vs_Colon
ko00600	Sphingolipid metabolism	2.7704	yes	23	17	6	Ileum_vs_Colon
ko00540	Lipopolysaccharide biosynthesis	2.71242	yes	58	31	27	Ileum_vs_Colon
ko04920	Adipocytokine signaling pathway	2.69883	yes	7	6	1	Ileum_vs_Colon
ko00230	Purine metabolism	-2.69669	yes	144	43	101	Ileum_vs_Colon
ko01240	Biosynthesis of cofactors	2.68936	yes	289	141	148	Ileum_vs_Colon
ko01212	Fatty acid metabolism	-2.66519	yes	54	13	41	Ileum_vs_Colon
ko04016	MAPK signaling pathway - plant	-2.57763	yes	26	0	26	Ileum_vs_Colon
ko00362	Benzoate degradation	-2.51172	yes	84	25	59	Ileum_vs_Colon
ko00510	N-Glycan biosynthesis	2.49834	yes	14	9	5	Ileum_vs_Colon
ko00480	Glutathione metabolism	-2.49382	yes	32	7	25	Ileum_vs_Colon
ko00532	Glycosaminoglycan biosynthesis - chondroitin sulfate / dermatan sulfate	2.45835	yes	7	6	1	Ileum_vs_Colon
ko04613	Neutrophil extracellular trap formation	-2.43567	yes	18	2	16	Ileum_vs_Colon
ko04714	Thermogenesis	-2.41552	yes	47	9	38	Ileum_vs_Colon
ko00984	Steroid degradation	-2.41532	yes	15	3	12	Ileum_vs_Colon
ko04978	Mineral absorption	-2.36198	yes	6	0	6	Ileum_vs_Colon
ko02026	Biofilm formation - Escherichia coli	-2.3462	yes	50	11	39	Ileum_vs_Colon
ko00950	Isoquinoline alkaloid biosynthesis	-2.34058	yes	13	2	11	Ileum_vs_Colon
ko04151	PI3K-Akt signaling pathway	2.34011	yes	25	16	9	Ileum_vs_Colon
ko00380	Tryptophan metabolism	-2.32577	yes	39	10	29	Ileum_vs_Colon
ko03440	Homologous recombination	-2.29807	yes	38	5	33	Ileum_vs_Colon
ko00965	Betalain biosynthesis	-2.29681	yes	4	0	4	Ileum_vs_Colon
ko00534	Glycosaminoglycan biosynthesis - heparan sulfate / heparin	2.2662	yes	6	5	1	Ileum_vs_Colon
ko04210	Apoptosis	2.24583	yes	21	13	8	Ileum_vs_Colon
ko04621	NOD-like receptor signaling pathway	2.24568	yes	20	12	8	Ileum_vs_Colon
ko04980	Cobalamin transport and metabolism	2.23982	yes	6	5	1	Ileum_vs_Colon
ko05323	Rheumatoid arthritis	2.21449	yes	8	5	3	Ileum_vs_Colon
ko05010	Alzheimer disease	-2.1769	yes	62	13	49	Ileum_vs_Colon
ko00514	Other types of O-glycan biosynthesis	2.17325	yes	7	6	1	Ileum_vs_Colon
ko04612	Antigen processing and presentation	2.1316	yes	9	7	2	Ileum_vs_Colon
ko00592	alpha-Linolenic acid metabolism	-2.10895	yes	16	1	15	Ileum_vs_Colon
ko00260	Glycine, serine and threonine metabolism	-2.09137	yes	96	30	66	Ileum_vs_Colon
ko00360	Phenylalanine metabolism	-2.08548	yes	54	16	38	Ileum_vs_Colon
ko01502	Vancomycin resistance	2.06262	yes	22	12	10	Ileum_vs_Colon
ko04260	Cardiac muscle contraction	-2.04785	yes	11	2	9	Ileum_vs_Colon
ko00633	Nitrotoluene degradation	2.04038	yes	15	8	7	Ileum_vs_Colon
ko00513	Various types of N-glycan biosynthesis	2.01254	yes	15	9	6	Ileum_vs_Colon
ko00998	Biosynthesis of various antibiotics	2.00456	yes	14	9	5	Ileum_vs_Colon
ko00982	Drug metabolism - cytochrome P450	-2.00226	yes	8	2	6	Ileum_vs_Colon
ko00603	Glycosphingolipid biosynthesis - globo and isoglobo series	1.99308	yes	7	5	2	Ileum_vs_Colon
ko00140	Steroid hormone biosynthesis	1.98817	yes	12	9	3	Ileum_vs_Colon
ko00562	Inositol phosphate metabolism	1.98712	yes	39	20	19	Ileum_vs_Colon
ko04512	ECM-receptor interaction	1.98618	yes	8	6	2	Ileum_vs_Colon
ko04723	Retrograde endocannabinoid signaling	-1.98517	yes	24	3	21	Ileum_vs_Colon
ko00930	Caprolactam degradation	-1.95997	yes	16	3	13	Ileum_vs_Colon
ko04510	Focal adhesion	1.95	yes	12	8	4	Ileum_vs_Colon
ko00460	Cyanoamino acid metabolism	-1.92859	yes	17	3	14	Ileum_vs_Colon
ko01054	Nonribosomal peptide structures	1.91824	yes	33	19	14	Ileum_vs_Colon
ko03250	Viral life cycle - HIV-1	1.9136	yes	8	5	3	Ileum_vs_Colon
ko05034	Alcoholism	-1.88058	yes	19	3	16	Ileum_vs_Colon
ko00563	Glycosylphosphatidylinositol (GPI)-anchor biosynthesis	1.86224	yes	11	7	4	Ileum_vs_Colon
ko04122	Sulfur relay system	-1.8591	yes	24	7	17	Ileum_vs_Colon
ko04910	Insulin signaling pathway	1.85754	yes	17	9	8	Ileum_vs_Colon
ko00552	Teichoic acid biosynthesis	1.83427	yes	41	21	20	Ileum_vs_Colon
ko04921	Oxytocin signaling pathway	1.83247	yes	13	9	4	Ileum_vs_Colon
ko00601	Glycosphingolipid biosynthesis - lacto and neolacto series	1.832	yes	4	3	1	Ileum_vs_Colon
ko00525	Acarbose and validamycin biosynthesis	1.82421	yes	10	8	2	Ileum_vs_Colon
ko03272	Virion - Hepatitis viruses	1.81616	yes	4	3	1	Ileum_vs_Colon
ko01040	Biosynthesis of unsaturated fatty acids	-1.79294	yes	13	2	11	Ileum_vs_Colon
ko00572	Arabinogalactan biosynthesis - Mycobacterium	-1.77628	yes	12	1	11	Ileum_vs_Colon
ko00533	Glycosaminoglycan biosynthesis - keratan sulfate	1.76123	yes	3	3	0	Ileum_vs_Colon
ko01200	Carbon metabolism	1.75592	yes	250	109	141	Ileum_vs_Colon
ko04213	Longevity regulating pathway - multiple species	1.71141	yes	10	7	3	Ileum_vs_Colon
ko05150	Staphylococcus aureus infection	-1.695	yes	27	2	25	Ileum_vs_Colon
ko00760	Nicotinate and nicotinamide metabolism	1.69474	yes	61	33	28	Ileum_vs_Colon
ko04212	Longevity regulating pathway - worm	-1.67701	yes	13	3	10	Ileum_vs_Colon
ko05208	Chemical carcinogenesis - reactive oxygen species	-1.67091	yes	47	13	34	Ileum_vs_Colon
ko00404	Staurosporine biosynthesis	-1.66296	yes	7	2	5	Ileum_vs_Colon
ko00640	Propanoate metabolism	-1.65255	yes	86	23	63	Ileum_vs_Colon
ko03258	Virion - Bacteriophage lambda	-1.62839	ns	21	1	20	Ileum_vs_Colon
ko00430	Taurine and hypotaurine metabolism	1.62343	ns	23	12	11	Ileum_vs_Colon
ko05222	Small cell lung cancer	1.62009	ns	8	6	2	Ileum_vs_Colon
ko02020	Two-component system	1.61805	ns	456	181	275	Ileum_vs_Colon
ko01232	Nucleotide metabolism	-1.60826	ns	100	35	65	Ileum_vs_Colon
ko00997	Biosynthesis of various other secondary metabolites	-1.59254	ns	18	4	14	Ileum_vs_Colon
ko05134	Legionellosis	1.58203	ns	18	10	8	Ileum_vs_Colon
ko04726	Serotonergic synapse	-1.57944	ns	7	1	6	Ileum_vs_Colon
ko04936	Alcoholic liver disease	-1.57386	ns	17	4	13	Ileum_vs_Colon
ko00940	Phenylpropanoid biosynthesis	-1.56195	ns	16	1	15	Ileum_vs_Colon
ko00730	Thiamine metabolism	1.5345	ns	26	13	13	Ileum_vs_Colon
ko00627	Aminobenzoate degradation	-1.52329	ns	46	16	30	Ileum_vs_Colon
ko00626	Naphthalene degradation	-1.52306	ns	6	1	5	Ileum_vs_Colon
ko04750	Inflammatory mediator regulation of TRP channels	1.52252	ns	3	3	0	Ileum_vs_Colon
ko04814	Motor proteins	-1.51981	ns	16	2	14	Ileum_vs_Colon
ko00902	Monoterpenoid biosynthesis	-1.51889	ns	5	0	5	Ileum_vs_Colon
ko00790	Folate biosynthesis	1.5163	ns	55	30	25	Ileum_vs_Colon
ko00670	One carbon pool by folate	1.51149	ns	25	13	12	Ileum_vs_Colon
ko00860	Porphyrin metabolism	1.49737	ns	100	48	52	Ileum_vs_Colon
ko05016	Huntington disease	-1.4673	ns	64	16	48	Ileum_vs_Colon
ko00561	Glycerolipid metabolism	-1.46286	ns	54	17	37	Ileum_vs_Colon
ko00515	Mannose type O-glycan biosynthesis	1.45998	ns	3	3	0	Ileum_vs_Colon
ko04658	Th1 and Th2 cell differentiation	1.40213	ns	6	4	2	Ileum_vs_Colon
ko00983	Drug metabolism - other enzymes	-1.39289	ns	22	8	14	Ileum_vs_Colon
ko05030	Cocaine addiction	-1.38583	ns	4	1	3	Ileum_vs_Colon
ko00250	Alanine, aspartate and glutamate metabolism	-1.35719	ns	51	19	32	Ileum_vs_Colon
ko04626	Plant-pathogen interaction	-1.34797	ns	36	7	29	Ileum_vs_Colon
ko04146	Peroxisome	-1.34601	ns	33	11	22	Ileum_vs_Colon
ko04371	Apelin signaling pathway	1.34375	ns	11	7	4	Ileum_vs_Colon
ko05164	Influenza A	1.33274	ns	19	9	10	Ileum_vs_Colon
ko00910	Nitrogen metabolism	-1.33041	ns	48	14	34	Ileum_vs_Colon
ko04068	FoxO signaling pathway	1.31969	ns	9	5	4	Ileum_vs_Colon
ko01051	Biosynthesis of ansamycins	1.31218	ns	12	9	3	Ileum_vs_Colon
ko03320	PPAR signaling pathway	-1.30737	ns	15	4	11	Ileum_vs_Colon
ko01055	Biosynthesis of vancomycin group antibiotics	1.30587	ns	10	6	4	Ileum_vs_Colon
ko00340	Histidine metabolism	1.29822	ns	35	19	16	Ileum_vs_Colon
ko05014	Amyotrophic lateral sclerosis	-1.28907	ns	75	21	54	Ileum_vs_Colon
ko00604	Glycosphingolipid biosynthesis - ganglio series	1.28027	ns	3	3	0	Ileum_vs_Colon
ko00944	Flavone and flavonol biosynthesis	1.26504	ns	4	3	1	Ileum_vs_Colon
ko01053	Biosynthesis of siderophore group nonribosomal peptides	-1.25869	ns	25	9	16	Ileum_vs_Colon
ko00770	Pantothenate and CoA biosynthesis	1.25765	ns	35	19	16	Ileum_vs_Colon
ko00620	Pyruvate metabolism	-1.25262	ns	111	33	78	Ileum_vs_Colon
ko04075	Plant hormone signal transduction	-1.24916	ns	33	5	28	Ileum_vs_Colon
ko04380	Osteoclast differentiation	1.24714	ns	8	5	3	Ileum_vs_Colon
ko04933	AGE-RAGE signaling pathway in diabetic complications	1.24159	ns	5	3	2	Ileum_vs_Colon
ko05204	Chemical carcinogenesis - DNA adducts	1.22581	ns	5	4	1	Ileum_vs_Colon
ko04972	Pancreatic secretion	1.207	ns	12	6	6	Ileum_vs_Colon
ko00904	Diterpenoid biosynthesis	-1.20661	ns	6	0	6	Ileum_vs_Colon
ko05022	Pathways of neurodegeneration - multiple diseases	-1.20048	ns	81	24	57	Ileum_vs_Colon
ko00052	Galactose metabolism	-1.19763	ns	60	17	43	Ileum_vs_Colon
ko00642	Ethylbenzene degradation	1.18759	ns	3	2	1	Ileum_vs_Colon
ko05160	Hepatitis C	1.18225	ns	12	6	6	Ileum_vs_Colon
ko05111	Biofilm formation - Vibrio cholerae	1.17815	ns	66	30	36	Ileum_vs_Colon
ko05207	Chemical carcinogenesis - receptor activation	-1.1758	ns	11	4	7	Ileum_vs_Colon
ko00524	Neomycin, kanamycin and gentamicin biosynthesis	1.16447	ns	6	4	2	Ileum_vs_Colon
ko00591	Linoleic acid metabolism	-1.15955	ns	6	1	5	Ileum_vs_Colon
ko01110	Biosynthesis of secondary metabolites	-1.15145	ns	992	383	609	Ileum_vs_Colon
ko04730	Long-term depression	1.14502	ns	3	2	1	Ileum_vs_Colon
ko00903	Limonene degradation	-1.14501	ns	5	0	5	Ileum_vs_Colon
ko05322	Systemic lupus erythematosus	-1.14491	ns	6	0	6	Ileum_vs_Colon
ko05012	Parkinson disease	-1.13548	ns	67	20	47	Ileum_vs_Colon
ko00030	Pentose phosphate pathway	-1.12751	ns	69	22	47	Ileum_vs_Colon
ko04630	JAK-STAT signaling pathway	-1.11886	ns	3	0	3	Ileum_vs_Colon
ko04932	Non-alcoholic fatty liver disease	-1.11025	ns	22	5	17	Ileum_vs_Colon
ko03460	Fanconi anemia pathway	-1.10712	ns	13	3	10	Ileum_vs_Colon
ko04961	Endocrine and other factor-regulated calcium reabsorption	-1.09842	ns	7	1	6	Ileum_vs_Colon
ko01522	Endocrine resistance	1.09786	ns	6	4	2	Ileum_vs_Colon
ko05211	Renal cell carcinoma	-1.09368	ns	3	0	3	Ileum_vs_Colon
ko03008	Ribosome biogenesis in eukaryotes	-1.09124	ns	28	7	21	Ileum_vs_Colon
ko05020	Prion disease	-1.06946	ns	61	18	43	Ileum_vs_Colon
ko00410	beta-Alanine metabolism	-1.06738	ns	38	13	25	Ileum_vs_Colon
ko03040	Spliceosome	-1.06091	ns	34	6	28	Ileum_vs_Colon
ko00020	Citrate cycle (TCA cycle)	1.05599	ns	55	24	31	Ileum_vs_Colon
ko00908	Zeatin biosynthesis	-1.05385	ns	8	0	8	Ileum_vs_Colon
ko04976	Bile secretion	1.04967	ns	11	6	5	Ileum_vs_Colon
ko00521	Streptomycin biosynthesis	1.04826	ns	14	7	7	Ileum_vs_Colon
ko01503	Cationic antimicrobial peptide (CAMP) resistance	-1.04818	ns	50	16	34	Ileum_vs_Colon
ko04614	Renin-angiotensin system	1.04658	ns	6	4	2	Ileum_vs_Colon
ko01100	Metabolic pathways	1.04382	ns	2788	1139	1649	Ileum_vs_Colon
ko04931	Insulin resistance	1.02945	ns	13	8	5	Ileum_vs_Colon
ko04924	Renin secretion	1.02835	ns	7	5	2	Ileum_vs_Colon
ko05132	Salmonella infection	-1.01432	ns	36	9	27	Ileum_vs_Colon
ko00073	Cutin, suberine and wax biosynthesis	-1.00771	ns	4	0	4	Ileum_vs_Colon
ko04625	C-type lectin receptor signaling pathway	1.00293	ns	6	4	2	Ileum_vs_Colon
ko00571	Lipoarabinomannan (LAM) biosynthesis	-0.989791	ns	12	2	10	Ileum_vs_Colon
ko04611	Platelet activation	0.988128	ns	6	4	2	Ileum_vs_Colon
ko04659	Th17 cell differentiation	0.976627	ns	7	4	3	Ileum_vs_Colon
ko04540	Gap junction	-0.97206	ns	4	1	3	Ileum_vs_Colon
ko04662	B cell receptor signaling pathway	0.969772	ns	5	3	2	Ileum_vs_Colon
ko00625	Chloroalkane and chloroalkene degradation	-0.966303	ns	18	6	12	Ileum_vs_Colon
ko00564	Glycerophospholipid metabolism	-0.959963	ns	67	26	41	Ileum_vs_Colon
ko00785	Lipoic acid metabolism	-0.952363	ns	24	8	16	Ileum_vs_Colon
ko04066	HIF-1 signaling pathway	-0.948564	ns	16	4	12	Ileum_vs_Colon
ko04330	Notch signaling pathway	0.939583	ns	7	3	4	Ileum_vs_Colon
ko04130	SNARE interactions in vesicular transport	-0.938165	ns	5	0	5	Ileum_vs_Colon
ko00750	Vitamin B6 metabolism	0.927524	ns	17	10	7	Ileum_vs_Colon
ko04139	Mitophagy - yeast	-0.921443	ns	8	1	7	Ileum_vs_Colon
ko05200	Pathways in cancer	0.895882	ns	30	14	16	Ileum_vs_Colon
ko04310	Wnt signaling pathway	-0.891707	ns	12	3	9	Ileum_vs_Colon
ko04144	Endocytosis	-0.885633	ns	26	3	23	Ileum_vs_Colon
ko01059	Biosynthesis of enediyne antibiotics	0.884288	ns	17	8	9	Ileum_vs_Colon
ko05220	Chronic myeloid leukemia	0.883301	ns	6	4	2	Ileum_vs_Colon
ko03018	RNA degradation	-0.876983	ns	36	11	25	Ileum_vs_Colon
ko00365	Furfural degradation	0.875012	ns	3	2	1	Ileum_vs_Colon
ko05146	Amoebiasis	0.874475	ns	11	6	5	Ileum_vs_Colon
ko05417	Lipid and atherosclerosis	0.872322	ns	19	10	9	Ileum_vs_Colon
ko04712	Circadian rhythm - plant	-0.870795	ns	9	1	8	Ileum_vs_Colon
ko04211	Longevity regulating pathway	0.869992	ns	7	4	3	Ileum_vs_Colon
ko00330	Arginine and proline metabolism	-0.862702	ns	82	34	48	Ileum_vs_Colon
ko05225	Hepatocellular carcinoma	-0.861428	ns	10	2	8	Ileum_vs_Colon
ko00470	D-Amino acid metabolism	-0.857226	ns	50	16	34	Ileum_vs_Colon
ko05205	Proteoglycans in cancer	0.856078	ns	15	7	8	Ileum_vs_Colon
ko04111	Cell cycle - yeast	-0.855687	ns	20	3	17	Ileum_vs_Colon
ko03013	Nucleocytoplasmic transport	-0.855494	ns	20	3	17	Ileum_vs_Colon
ko05210	Colorectal cancer	0.849177	ns	7	4	3	Ileum_vs_Colon
ko04270	Vascular smooth muscle contraction	0.844996	ns	5	3	2	Ileum_vs_Colon
ko05110	Vibrio cholerae infection	-0.844906	ns	10	3	7	Ileum_vs_Colon
ko00300	Lysine biosynthesis	0.842748	ns	35	17	18	Ileum_vs_Colon
ko04720	Long-term potentiation	0.842531	ns	5	3	2	Ileum_vs_Colon
ko03265	Virion - Ebolavirus, Lyssavirus and Morbillivirus	0.82334	ns	3	2	1	Ileum_vs_Colon
ko03030	DNA replication	-0.821533	ns	29	8	21	Ileum_vs_Colon
ko04011	MAPK signaling pathway - yeast	-0.818521	ns	11	2	9	Ileum_vs_Colon
ko04217	Necroptosis	0.816968	ns	13	6	7	Ileum_vs_Colon
ko00630	Glyoxylate and dicarboxylate metabolism	-0.806174	ns	89	31	58	Ileum_vs_Colon
ko00941	Flavonoid biosynthesis	-0.805576	ns	7	2	5	Ileum_vs_Colon
ko00400	Phenylalanine, tyrosine and tryptophan biosynthesis	0.802058	ns	57	28	29	Ileum_vs_Colon
ko04114	Oocyte meiosis	0.798075	ns	16	7	9	Ileum_vs_Colon
ko05221	Acute myeloid leukemia	-0.794299	ns	4	0	4	Ileum_vs_Colon
ko04072	Phospholipase D signaling pathway	-0.787408	ns	9	2	7	Ileum_vs_Colon
ko05235	PD-L1 expression and PD-1 checkpoint pathway in cancer	0.774734	ns	8	4	4	Ileum_vs_Colon
ko00120	Primary bile acid biosynthesis	-0.771341	ns	5	1	4	Ileum_vs_Colon
ko03082	ATP-dependent chromatin remodeling	0.769494	ns	15	5	10	Ileum_vs_Colon
ko00943	Isoflavonoid biosynthesis	-0.765611	ns	7	1	6	Ileum_vs_Colon
ko03015	mRNA surveillance pathway	0.763603	ns	16	6	10	Ileum_vs_Colon
ko00051	Fructose and mannose metabolism	0.755849	ns	93	37	56	Ileum_vs_Colon
ko01052	Type I polyketide structures	0.750937	ns	15	9	6	Ileum_vs_Colon
ko04970	Salivary secretion	-0.747646	ns	5	1	4	Ileum_vs_Colon
ko05165	Human papillomavirus infection	0.743885	ns	28	11	17	Ileum_vs_Colon
ko05130	Pathogenic Escherichia coli infection	-0.739474	ns	21	6	15	Ileum_vs_Colon
ko04928	Parathyroid hormone synthesis, secretion and action	-0.726826	ns	7	2	5	Ileum_vs_Colon
ko04668	TNF signaling pathway	0.719472	ns	6	3	3	Ileum_vs_Colon
ko04916	Melanogenesis	-0.717049	ns	4	1	3	Ileum_vs_Colon
ko05169	Epstein-Barr virus infection	0.712971	ns	20	9	11	Ileum_vs_Colon
ko00254	Aflatoxin biosynthesis	0.705342	ns	3	2	1	Ileum_vs_Colon
ko05171	Coronavirus disease - COVID-19	-0.700613	ns	27	7	20	Ileum_vs_Colon
ko04137	Mitophagy - animal	0.685123	ns	21	8	13	Ileum_vs_Colon
ko00920	Sulfur metabolism	-0.681787	ns	88	37	51	Ileum_vs_Colon
ko00440	Phosphonate and phosphinate metabolism	0.674365	ns	21	8	13	Ileum_vs_Colon
ko04911	Insulin secretion	-0.66915	ns	3	1	2	Ileum_vs_Colon
ko04150	mTOR signaling pathway	0.659155	ns	13	4	9	Ileum_vs_Colon
ko05215	Prostate cancer	0.651533	ns	5	3	2	Ileum_vs_Colon
ko00401	Novobiocin biosynthesis	-0.651172	ns	12	6	6	Ileum_vs_Colon
ko05203	Viral carcinogenesis	-0.63935	ns	27	8	19	Ileum_vs_Colon
ko05170	Human immunodeficiency virus 1 infection	-0.634095	ns	17	4	13	Ileum_vs_Colon
ko05017	Spinocerebellar ataxia	0.633385	ns	24	11	13	Ileum_vs_Colon
ko04922	Glucagon signaling pathway	-0.631102	ns	17	6	11	Ileum_vs_Colon
ko05133	Pertussis	-0.631077	ns	18	5	13	Ileum_vs_Colon
ko04724	Glutamatergic synapse	0.628359	ns	13	7	6	Ileum_vs_Colon
ko04622	RIG-I-like receptor signaling pathway	-0.623064	ns	8	3	5	Ileum_vs_Colon
ko00240	Pyrimidine metabolism	-0.620651	ns	88	32	56	Ileum_vs_Colon
ko00512	Mucin type O-glycan biosynthesis	0.62006	ns	3	2	1	Ileum_vs_Colon
ko00970	Aminoacyl-tRNA biosynthesis	0.619332	ns	36	17	19	Ileum_vs_Colon
ko00450	Selenocompound metabolism	-0.61338	ns	25	7	18	Ileum_vs_Colon
ko04722	Neurotrophin signaling pathway	0.611726	ns	9	4	5	Ileum_vs_Colon
ko04140	Autophagy - animal	0.608542	ns	22	10	12	Ileum_vs_Colon
ko00261	Monobactam biosynthesis	-0.606312	ns	16	5	11	Ileum_vs_Colon
ko04977	Vitamin digestion and absorption	-0.606195	ns	4	0	4	Ileum_vs_Colon
ko00196	Photosynthesis - antenna proteins	-0.605557	ns	5	0	5	Ileum_vs_Colon
ko00590	Arachidonic acid metabolism	0.603577	ns	9	5	4	Ileum_vs_Colon
ko04728	Dopaminergic synapse	-0.599218	ns	12	4	8	Ileum_vs_Colon
ko00780	Biotin metabolism	0.59655	ns	19	9	10	Ileum_vs_Colon
ko05230	Central carbon metabolism in cancer	-0.596212	ns	16	5	11	Ileum_vs_Colon
ko04215	Apoptosis - multiple species	0.594433	ns	3	1	2	Ileum_vs_Colon
ko05166	Human T-cell leukemia virus 1 infection	0.591937	ns	21	8	13	Ileum_vs_Colon
ko04361	Axon regeneration	-0.585571	ns	11	5	6	Ileum_vs_Colon
ko04216	Ferroptosis	0.577546	ns	4	2	2	Ileum_vs_Colon
ko00100	Steroid biosynthesis	-0.567851	ns	14	4	10	Ileum_vs_Colon
ko05144	Malaria	0.567476	ns	3	2	1	Ileum_vs_Colon
ko04070	Phosphatidylinositol signaling system	-0.565832	ns	13	3	10	Ileum_vs_Colon
ko04914	Progesterone-mediated oocyte maturation	0.55807	ns	11	5	6	Ileum_vs_Colon
ko00500	Starch and sucrose metabolism	0.558048	ns	91	35	56	Ileum_vs_Colon
ko01523	Antifolate resistance	-0.556748	ns	9	2	7	Ileum_vs_Colon
ko04913	Ovarian steroidogenesis	0.551552	ns	4	3	1	Ileum_vs_Colon
ko04966	Collecting duct acid secretion	-0.54831	ns	3	0	3	Ileum_vs_Colon
ko04138	Autophagy - yeast	-0.547098	ns	22	6	16	Ileum_vs_Colon
ko05140	Leishmaniasis	-0.539393	ns	8	2	6	Ileum_vs_Colon
ko04979	Cholesterol metabolism	0.530355	ns	3	2	1	Ileum_vs_Colon
ko00710	Carbon fixation by Calvin cycle	-0.529487	ns	24	9	15	Ileum_vs_Colon
ko04934	Cushing syndrome	0.528579	ns	9	5	4	Ileum_vs_Colon
ko04080	Neuroactive ligand-receptor interaction	0.525836	ns	4	2	2	Ileum_vs_Colon
ko05217	Basal cell carcinoma	0.525451	ns	4	2	2	Ileum_vs_Colon
ko00740	Riboflavin metabolism	0.525046	ns	42	17	25	Ileum_vs_Colon
ko04110	Cell cycle	-0.518713	ns	24	6	18	Ileum_vs_Colon
ko04148	Efferocytosis	-0.513424	ns	16	7	9	Ileum_vs_Colon
ko04962	Vasopressin-regulated water reabsorption	0.506608	ns	4	2	2	Ileum_vs_Colon
ko04064	NF-kappa B signaling pathway	-0.501423	ns	7	2	5	Ileum_vs_Colon
ko04550	Signaling pathways regulating pluripotency of stem cells	0.485884	ns	3	1	2	Ileum_vs_Colon
ko05414	Dilated cardiomyopathy	0.485617	ns	4	2	2	Ileum_vs_Colon
ko05212	Pancreatic cancer	-0.480018	ns	5	1	4	Ileum_vs_Colon
ko05100	Bacterial invasion of epithelial cells	0.468007	ns	14	5	9	Ileum_vs_Colon
ko04060	Cytokine-cytokine receptor interaction	-0.467622	ns	4	1	3	Ileum_vs_Colon
ko04925	Aldosterone synthesis and secretion	0.461229	ns	5	3	2	Ileum_vs_Colon
ko04136	Autophagy - other	-0.460348	ns	4	1	3	Ileum_vs_Colon
ko04975	Fat digestion and absorption	0.459323	ns	4	3	1	Ileum_vs_Colon
ko04820	Cytoskeleton in muscle cells	0.451626	ns	15	8	7	Ileum_vs_Colon
ko04062	Chemokine signaling pathway	0.444728	ns	3	2	1	Ileum_vs_Colon
ko05131	Shigellosis	0.443898	ns	27	11	16	Ileum_vs_Colon
ko00311	Penicillin and cephalosporin biosynthesis	-0.44027	ns	7	2	5	Ileum_vs_Colon
ko05168	Herpes simplex virus 1 infection	0.439345	ns	16	6	10	Ileum_vs_Colon
ko04214	Apoptosis - fly	0.437708	ns	11	4	7	Ileum_vs_Colon
ko04015	Rap1 signaling pathway	0.435864	ns	5	2	3	Ileum_vs_Colon
ko03450	Non-homologous end-joining	-0.423156	ns	3	1	2	Ileum_vs_Colon
ko00906	Carotenoid biosynthesis	-0.421158	ns	30	11	19	Ileum_vs_Colon
ko04360	Axon guidance	0.418867	ns	6	3	3	Ileum_vs_Colon
ko04623	Cytosolic DNA-sensing pathway	0.417822	ns	8	3	5	Ileum_vs_Colon
ko03060	Protein export	0.415476	ns	26	13	13	Ileum_vs_Colon
ko00621	Dioxin degradation	-0.415024	ns	9	2	7	Ileum_vs_Colon
ko05142	Chagas disease	0.414581	ns	8	4	4	Ileum_vs_Colon
ko00010	Glycolysis / Gluconeogenesis	-0.409666	ns	82	29	53	Ileum_vs_Colon
ko04112	Cell cycle - Caulobacter	-0.409085	ns	31	11	20	Ileum_vs_Colon
ko00981	Insect hormone biosynthesis	0.399726	ns	4	2	2	Ileum_vs_Colon
ko05031	Amphetamine addiction	-0.395587	ns	8	3	5	Ileum_vs_Colon
ko05206	MicroRNAs in cancer	0.394438	ns	20	6	14	Ileum_vs_Colon
ko01310	Nitrogen cycle	-0.393162	ns	24	8	16	Ileum_vs_Colon
ko04520	Adherens junction	0.388933	ns	6	3	3	Ileum_vs_Colon
ko05032	Morphine addiction	-0.377005	ns	3	1	2	Ileum_vs_Colon
ko04141	Protein processing in endoplasmic reticulum	0.374796	ns	39	14	25	Ileum_vs_Colon
ko00062	Fatty acid elongation	-0.372946	ns	8	2	6	Ileum_vs_Colon
ko04918	Thyroid hormone synthesis	0.366034	ns	8	5	3	Ileum_vs_Colon
ko05162	Measles	0.358402	ns	12	6	6	Ileum_vs_Colon
ko04742	Taste transduction	0.352191	ns	4	2	2	Ileum_vs_Colon
ko04713	Circadian entrainment	0.349748	ns	4	2	2	Ileum_vs_Colon
ko03410	Base excision repair	-0.349395	ns	28	9	19	Ileum_vs_Colon
ko00332	Carbapenem biosynthesis	-0.348591	ns	8	3	5	Ileum_vs_Colon
ko04650	Natural killer cell mediated cytotoxicity	-0.338601	ns	4	1	3	Ileum_vs_Colon
ko00270	Cysteine and methionine metabolism	0.332827	ns	90	37	53	Ileum_vs_Colon
ko00966	Glucosinolate biosynthesis	-0.330486	ns	3	1	2	Ileum_vs_Colon
ko00945	Stilbenoid, diarylheptanoid and gingerol biosynthesis	-0.324922	ns	5	1	4	Ileum_vs_Colon
ko05135	Yersinia infection	0.321808	ns	12	5	7	Ileum_vs_Colon
ko00565	Ether lipid metabolism	0.319372	ns	14	6	8	Ileum_vs_Colon
ko04930	Type II diabetes mellitus	-0.318294	ns	5	1	4	Ileum_vs_Colon
ko00909	Sesquiterpenoid and triterpenoid biosynthesis	-0.317173	ns	11	3	8	Ileum_vs_Colon
ko04926	Relaxin signaling pathway	0.315666	ns	5	3	2	Ileum_vs_Colon
ko00290	Valine, leucine and isoleucine biosynthesis	0.305364	ns	15	7	8	Ileum_vs_Colon
ko04624	Toll and Imd signaling pathway	0.304671	ns	8	4	4	Ileum_vs_Colon
ko04024	cAMP signaling pathway	0.302706	ns	13	5	8	Ileum_vs_Colon
ko05226	Gastric cancer	0.302609	ns	7	3	4	Ileum_vs_Colon
ko04320	Dorso-ventral axis formation	0.301099	ns	4	2	2	Ileum_vs_Colon
ko01230	Biosynthesis of amino acids	0.298674	ns	194	85	109	Ileum_vs_Colon
ko04935	Growth hormone synthesis, secretion and action	-0.294973	ns	3	1	2	Ileum_vs_Colon
ko05216	Thyroid cancer	-0.294456	ns	3	1	2	Ileum_vs_Colon
ko04152	AMPK signaling pathway	0.292046	ns	19	8	11	Ileum_vs_Colon
ko00061	Fatty acid biosynthesis	0.287244	ns	32	13	19	Ileum_vs_Colon
ko04391	Hippo signaling pathway - fly	-0.286254	ns	5	1	4	Ileum_vs_Colon
ko04912	GnRH signaling pathway	-0.283541	ns	4	1	3	Ileum_vs_Colon
ko04071	Sphingolipid signaling pathway	-0.281886	ns	12	3	9	Ileum_vs_Colon
ko03430	Mismatch repair	-0.270809	ns	30	11	19	Ileum_vs_Colon
ko04012	ErbB signaling pathway	-0.270449	ns	3	1	2	Ileum_vs_Colon
ko00220	Arginine biosynthesis	-0.268506	ns	42	18	24	Ileum_vs_Colon
ko04113	Meiosis - yeast	0.261158	ns	16	6	10	Ileum_vs_Colon
ko04725	Cholinergic synapse	-0.258926	ns	4	2	2	Ileum_vs_Colon
ko03022	Basal transcription factors	-0.257553	ns	10	2	8	Ileum_vs_Colon
ko04727	GABAergic synapse	0.253954	ns	8	4	4	Ileum_vs_Colon
ko00999	Biosynthesis of various plant secondary metabolites	-0.248383	ns	16	4	12	Ileum_vs_Colon
ko04020	Calcium signaling pathway	-0.247963	ns	16	7	9	Ileum_vs_Colon
ko03020	RNA polymerase	-0.242309	ns	19	5	14	Ileum_vs_Colon
ko01521	EGFR tyrosine kinase inhibitor resistance	-0.235821	ns	3	1	2	Ileum_vs_Colon
ko04013	MAPK signaling pathway - fly	-0.232175	ns	8	3	5	Ileum_vs_Colon
ko04370	VEGF signaling pathway	0.227048	ns	4	2	2	Ileum_vs_Colon
ko04340	Hedgehog signaling pathway	0.223083	ns	6	2	4	Ileum_vs_Colon
ko00960	Tropane, piperidine and pyridine alkaloid biosynthesis	-0.219874	ns	17	7	10	Ileum_vs_Colon
ko00130	Ubiquinone and other terpenoid-quinone biosynthesis	0.219125	ns	47	19	28	Ileum_vs_Colon
ko03050	Proteasome	-0.21465	ns	15	5	10	Ileum_vs_Colon
ko04915	Estrogen signaling pathway	0.212065	ns	7	3	4	Ileum_vs_Colon
ko04971	Gastric acid secretion	-0.209006	ns	4	2	2	Ileum_vs_Colon
ko04710	Circadian rhythm	0.203446	ns	3	1	2	Ileum_vs_Colon
ko04014	Ras signaling pathway	0.19939	ns	9	4	5	Ileum_vs_Colon
ko05416	Viral myocarditis	-0.194581	ns	4	1	3	Ileum_vs_Colon
ko00253	Tetracycline biosynthesis	-0.194316	ns	7	3	4	Ileum_vs_Colon
ko01524	Platinum drug resistance	-0.184958	ns	12	4	8	Ileum_vs_Colon
ko04721	Synaptic vesicle cycle	0.171597	ns	16	5	11	Ileum_vs_Colon
ko05410	Hypertrophic cardiomyopathy	0.166489	ns	5	2	3	Ileum_vs_Colon
ko04120	Ubiquitin mediated proteolysis	0.159847	ns	28	7	21	Ileum_vs_Colon
ko04390	Hippo signaling pathway	0.159011	ns	9	3	6	Ileum_vs_Colon
ko04145	Phagosome	-0.157249	ns	15	5	10	Ileum_vs_Colon
ko05418	Fluid shear stress and atherosclerosis	-0.154254	ns	9	4	5	Ileum_vs_Colon
ko00900	Terpenoid backbone biosynthesis	-0.146191	ns	42	18	24	Ileum_vs_Colon
ko04973	Carbohydrate digestion and absorption	0.14548	ns	4	1	3	Ileum_vs_Colon
ko04960	Aldosterone-regulated sodium reabsorption	-0.145157	ns	3	1	2	Ileum_vs_Colon
ko00053	Ascorbate and aldarate metabolism	-0.144549	ns	44	15	29	Ileum_vs_Colon
ko04341	Hedgehog signaling pathway - fly	-0.141786	ns	7	2	5	Ileum_vs_Colon
ko04350	TGF-beta signaling pathway	-0.140012	ns	8	2	6	Ileum_vs_Colon
ko05202	Transcriptional misregulation in cancer	0.139582	ns	13	4	9	Ileum_vs_Colon
ko04923	Regulation of lipolysis in adipocytes	0.129739	ns	5	3	2	Ileum_vs_Colon
ko02024	Quorum sensing	-0.126037	ns	177	64	113	Ileum_vs_Colon
ko04964	Proximal tubule bicarbonate reclamation	0.121807	ns	4	1	3	Ileum_vs_Colon
ko05161	Hepatitis B	0.118652	ns	10	4	6	Ileum_vs_Colon
ko05163	Human cytomegalovirus infection	-0.118362	ns	8	3	5	Ileum_vs_Colon
ko04022	cGMP-PKG signaling pathway	0.11775	ns	10	4	6	Ileum_vs_Colon
ko05145	Toxoplasmosis	-0.112485	ns	10	4	6	Ileum_vs_Colon
ko05224	Breast cancer	-0.112115	ns	6	2	4	Ileum_vs_Colon
ko04810	Regulation of actin cytoskeleton	-0.111789	ns	14	3	11	Ileum_vs_Colon
ko04115	p53 signaling pathway	-0.110618	ns	12	4	8	Ileum_vs_Colon
ko04218	Cellular senescence	-0.108268	ns	13	4	9	Ileum_vs_Colon
ko04919	Thyroid hormone signaling pathway	-0.104362	ns	13	4	9	Ileum_vs_Colon
ko00405	Phenazine biosynthesis	-0.0977533	ns	9	2	7	Ileum_vs_Colon
ko04660	T cell receptor signaling pathway	0.0927786	ns	10	4	6	Ileum_vs_Colon
ko00980	Metabolism of xenobiotics by cytochrome P450	0.0873563	ns	11	6	5	Ileum_vs_Colon
ko01501	beta-Lactam resistance	-0.0842359	ns	51	20	31	Ileum_vs_Colon
ko04657	IL-17 signaling pathway	-0.0840966	ns	4	2	2	Ileum_vs_Colon
ko04010	MAPK signaling pathway	-0.0745941	ns	15	7	8	Ileum_vs_Colon
ko01057	Biosynthesis of type II polyketide products	0.0687625	ns	15	7	8	Ileum_vs_Colon
ko00791	Atrazine degradation	0.0635681	ns	11	4	7	Ileum_vs_Colon
ko05167	Kaposi sarcoma-associated herpesvirus infection	0.0606127	ns	10	4	6	Ileum_vs_Colon
ko00333	Prodigiosin biosynthesis	0.0578396	ns	10	5	5	Ileum_vs_Colon
ko05231	Choline metabolism in cancer	0.0503992	ns	9	2	7	Ileum_vs_Colon
ko03083	Polycomb repressive complex	-0.0499449	ns	8	3	5	Ileum_vs_Colon
ko00650	Butanoate metabolism	0.049536	ns	92	34	58	Ileum_vs_Colon
ko00660	C5-Branched dibasic acid metabolism	-0.0431438	ns	22	11	11	Ileum_vs_Colon
ko04620	Toll-like receptor signaling pathway	-0.0418415	ns	8	3	5	Ileum_vs_Colon
ko04530	Tight junction	-0.034361	ns	6	3	3	Ileum_vs_Colon
ko03420	Nucleotide excision repair	0.0300953	ns	19	8	11	Ileum_vs_Colon
ko00830	Retinol metabolism	0.0287833	ns	14	6	8	Ileum_vs_Colon
ko05152	Tuberculosis	0.0269891	ns	23	8	15	Ileum_vs_Colon
ko00550	Peptidoglycan biosynthesis	-0.0252363	ns	51	17	34	Ileum_vs_Colon
ko05214	Glioma	-0.023589	ns	4	2	2	Ileum_vs_Colon
ko04514	Cell adhesion molecules	-0.0211985	ns	6	2	4	Ileum_vs_Colon
ko05143	African trypanosomiasis	-0.0188025	ns	3	1	2	Ileum_vs_Colon
ko04261	Adrenergic signaling in cardiomyocytes	0.0165836	ns	9	3	6	Ileum_vs_Colon
ko04666	Fc gamma R-mediated phagocytosis	0.0133446	ns	6	1	5	Ileum_vs_Colon
ko05223	Non-small cell lung cancer	0.00529141	ns	4	2	2	Ileum_vs_Colon
ko05120	Epithelial cell signaling in Helicobacter pylori infection	0.00327191	ns	9	3	6	Ileum_vs_Colon
ko04664	Fc epsilon RI signaling pathway	NAN	ns	1	0	1	Ileum_vs_Colon
ko04929	GnRH secretion	NAN	ns	1	0	1	Ileum_vs_Colon
ko05320	Autoimmune thyroid disease	NAN	ns	1	0	1	Ileum_vs_Colon
ko01056	Biosynthesis of type II polyketide backbone	NAN	ns	1	1	0	Ileum_vs_Colon
ko05219	Bladder cancer	NAN	ns	2	0	2	Ileum_vs_Colon
ko05218	Melanoma	NAN	ns	2	1	1	Ileum_vs_Colon
ko05213	Endometrial cancer	NAN	ns	2	1	1	Ileum_vs_Colon
ko05033	Nicotine addiction	NAN	ns	2	0	2	Ileum_vs_Colon
ko03264	Virion - Flavivirus and Alphavirus	NAN	ns	1	1	0	Ileum_vs_Colon
ko03266	Virion - Herpesvirus	NAN	ns	1	0	1	Ileum_vs_Colon
ko03260	Virion - Human immunodeficiency virus	NAN	ns	1	1	0	Ileum_vs_Colon
ko04740	Olfactory transduction	NAN	ns	2	1	1	Ileum_vs_Colon
ko04745	Phototransduction - fly	NAN	ns	1	0	1	Ileum_vs_Colon
ko00232	Caffeine metabolism	NAN	ns	2	0	2	Ileum_vs_Colon
ko00331	Clavulanic acid biosynthesis	NAN	ns	1	0	1	Ileum_vs_Colon
ko04670	Leukocyte transendothelial migration	NAN	ns	1	0	1	Ileum_vs_Colon
ko04917	Prolactin signaling pathway	NAN	ns	2	0	2	Ileum_vs_Colon
ko05321	Inflammatory bowel disease	NAN	ns	2	2	0	Ileum_vs_Colon
ko04927	Cortisol synthesis and secretion	NAN	ns	2	2	0	Ileum_vs_Colon
ko05412	Arrhythmogenic right ventricular cardiomyopathy	NAN	ns	2	0	2	Ileum_vs_Colon
ko00942	Anthocyanin biosynthesis	NAN	ns	1	0	1	Ileum_vs_Colon
ko05340	Primary immunodeficiency	NAN	ns	2	0	2	Ileum_vs_Colon
ko04940	Type I diabetes mellitus	NAN	ns	2	1	1	Ileum_vs_Colon
ko00363	Bisphenol degradation	NAN	ns	2	0	2	Ileum_vs_Colon
ko00402	Benzoxazinoid biosynthesis	NAN	ns	2	0	2	Ileum_vs_Colon
ko03240	Viral replication	NAN	ns	1	0	1	Ileum_vs_Colon
ko04392	Hippo signaling pathway - multiple species	NAN	ns	2	0	2	Ileum_vs_Colon
ko04711	Circadian rhythm - fly	NAN	ns	1	0	1	Ileum_vs_Colon
ko00522	Biosynthesis of 12-, 14- and 16-membered macrolides	NAN	ns	1	1	0	Ileum_vs_Colon
ko04640	Hematopoietic cell lineage	NAN	ns	2	1	1	Ileum_vs_Colon
ko00905	Brassinosteroid biosynthesis	NAN	ns	2	1	1	Ileum_vs_Colon
ko00901	Indole alkaloid biosynthesis	NAN	ns	1	0	1	Ileum_vs_Colon
ko01250	Biosynthesis of nucleotide sugars	9.94716	yes	151	114	37	Ileum_vs_Cecum
ko00541	Biosynthesis of various nucleotide sugars	8.51944	yes	75	62	13	Ileum_vs_Cecum
ko03010	Ribosome	-6.13812	yes	78	12	66	Ileum_vs_Cecum
ko02040	Flagellar assembly	5.59836	yes	50	36	14	Ileum_vs_Cecum
ko00520	Amino sugar and nucleotide sugar metabolism	5.40673	yes	132	80	52	Ileum_vs_Cecum
ko00523	Polyketide sugar unit biosynthesis	5.37945	yes	28	24	4	Ileum_vs_Cecum
ko00190	Oxidative phosphorylation	-5.01006	yes	127	28	99	Ileum_vs_Cecum
ko02060	Phosphotransferase system (PTS)	-4.77653	yes	67	8	59	Ileum_vs_Cecum
ko00074	Mycolic acid biosynthesis	-4.48813	yes	22	1	21	Ileum_vs_Cecum
ko00542	O-Antigen repeat unit biosynthesis	4.40031	yes	27	20	7	Ileum_vs_Cecum
ko00040	Pentose and glucuronate interconversions	4.35842	yes	71	44	27	Ileum_vs_Cecum
ko04142	Lysosome	4.19923	yes	46	32	14	Ileum_vs_Cecum
ko00946	Degradation of flavonoids	4.14342	yes	18	15	3	Ileum_vs_Cecum
ko00280	Valine, leucine and isoleucine degradation	-4.09205	yes	54	11	43	Ileum_vs_Cecum
ko00071	Fatty acid degradation	-3.8939	yes	33	6	27	Ileum_vs_Cecum
ko05415	Diabetic cardiomyopathy	-3.77414	yes	46	9	37	Ileum_vs_Cecum
ko00531	Glycosaminoglycan degradation	3.74595	yes	12	10	2	Ileum_vs_Cecum
ko02030	Bacterial chemotaxis	3.73563	yes	26	17	9	Ileum_vs_Cecum
ko00364	Fluorobenzoate degradation	-3.70569	yes	10	0	10	Ileum_vs_Cecum
ko00195	Photosynthesis	-3.67545	yes	36	5	31	Ileum_vs_Cecum
ko01120	Microbial metabolism in diverse environments	-3.65738	yes	839	280	559	Ileum_vs_Cecum
ko00543	Exopolysaccharide biosynthesis	3.55656	yes	57	33	24	Ileum_vs_Cecum
ko01220	Degradation of aromatic compounds	-3.55514	yes	104	22	82	Ileum_vs_Cecum
ko03440	Homologous recombination	-3.47831	yes	38	4	34	Ileum_vs_Cecum
ko01054	Nonribosomal peptide structures	3.45868	yes	33	24	9	Ileum_vs_Cecum
ko00511	Other glycan degradation	3.39462	yes	17	12	5	Ileum_vs_Cecum
ko03070	Bacterial secretion system	-3.31788	yes	71	10	61	Ileum_vs_Cecum
ko00622	Xylene degradation	-3.19878	yes	22	1	21	Ileum_vs_Cecum
ko00680	Methane metabolism	3.19175	yes	118	62	56	Ileum_vs_Cecum
ko04714	Thermogenesis	-3.13145	yes	49	11	38	Ileum_vs_Cecum
ko00720	Other carbon fixation pathways	3.11373	yes	86	49	37	Ileum_vs_Cecum
ko00600	Sphingolipid metabolism	3.09982	yes	23	17	6	Ileum_vs_Cecum
ko00510	N-Glycan biosynthesis	3.03382	yes	14	11	3	Ileum_vs_Cecum
ko04016	MAPK signaling pathway - plant	-2.98722	yes	26	0	26	Ileum_vs_Cecum
ko00350	Tyrosine metabolism	-2.9736	yes	53	14	39	Ileum_vs_Cecum
ko00532	Glycosaminoglycan biosynthesis - chondroitin sulfate / dermatan sulfate	2.94351	yes	7	7	0	Ileum_vs_Cecum
ko00984	Steroid degradation	-2.8481	yes	15	1	14	Ileum_vs_Cecum
ko05010	Alzheimer disease	-2.8397	yes	62	12	50	Ileum_vs_Cecum
ko04210	Apoptosis	2.81445	yes	22	16	6	Ileum_vs_Cecum
ko01210	2-Oxocarboxylic acid metabolism	2.76262	yes	69	40	29	Ileum_vs_Cecum
ko04610	Complement and coagulation cascades	2.75417	yes	10	9	1	Ileum_vs_Cecum
ko00624	Polycyclic aromatic hydrocarbon degradation	-2.72212	yes	21	2	19	Ileum_vs_Cecum
ko00361	Chlorocyclohexane and chlorobenzene degradation	-2.68942	yes	18	2	16	Ileum_vs_Cecum
ko00121	Secondary bile acid biosynthesis	2.68304	yes	13	9	4	Ileum_vs_Cecum
ko00603	Glycosphingolipid biosynthesis - globo and isoglobo series	2.64626	yes	7	6	1	Ileum_vs_Cecum
ko04974	Protein digestion and absorption	2.62	yes	20	15	5	Ileum_vs_Cecum
ko00513	Various types of N-glycan biosynthesis	2.61156	yes	15	11	4	Ileum_vs_Cecum
ko00907	Pinene, camphor and geraniol degradation	-2.55015	yes	16	2	14	Ileum_vs_Cecum
ko00643	Styrene degradation	-2.53384	yes	17	3	14	Ileum_vs_Cecum
ko00540	Lipopolysaccharide biosynthesis	2.49151	yes	58	29	29	Ileum_vs_Cecum
ko01212	Fatty acid metabolism	-2.4886	yes	54	14	40	Ileum_vs_Cecum
ko00230	Purine metabolism	-2.46501	yes	145	51	94	Ileum_vs_Cecum
ko02010	ABC transporters	-2.45746	yes	416	139	277	Ileum_vs_Cecum
ko04723	Retrograde endocannabinoid signaling	-2.45515	yes	24	3	21	Ileum_vs_Cecum
ko00623	Toluene degradation	-2.44325	yes	22	3	19	Ileum_vs_Cecum
ko00860	Porphyrin metabolism	2.38074	yes	101	54	47	Ileum_vs_Cecum
ko04612	Antigen processing and presentation	2.35767	yes	9	7	2	Ileum_vs_Cecum
ko04613	Neutrophil extracellular trap formation	-2.32819	yes	20	3	17	Ileum_vs_Cecum
ko05016	Huntington disease	-2.31414	yes	64	14	50	Ileum_vs_Cecum
ko05150	Staphylococcus aureus infection	-2.29087	yes	27	1	26	Ileum_vs_Cecum
ko04621	NOD-like receptor signaling pathway	2.26339	yes	20	12	8	Ileum_vs_Cecum
ko02020	Two-component system	2.26314	yes	456	183	273	Ileum_vs_Cecum
ko04978	Mineral absorption	-2.26073	yes	7	1	6	Ileum_vs_Cecum
ko00785	Lipoic acid metabolism	-2.25787	yes	24	4	20	Ileum_vs_Cecum
ko00592	alpha-Linolenic acid metabolism	-2.25323	yes	16	0	16	Ileum_vs_Cecum
ko00480	Glutathione metabolism	-2.24851	yes	33	8	25	Ileum_vs_Cecum
ko00562	Inositol phosphate metabolism	2.15882	yes	39	20	19	Ileum_vs_Cecum
ko00998	Biosynthesis of various antibiotics	2.15673	yes	14	9	5	Ileum_vs_Cecum
ko04920	Adipocytokine signaling pathway	2.12993	yes	7	5	2	Ileum_vs_Cecum
ko00310	Lysine degradation	-2.1083	yes	52	13	39	Ileum_vs_Cecum
ko04151	PI3K-Akt signaling pathway	2.073	yes	26	16	10	Ileum_vs_Cecum
ko00514	Other types of O-glycan biosynthesis	2.07286	yes	7	6	1	Ileum_vs_Cecum
ko00380	Tryptophan metabolism	-2.05804	yes	39	10	29	Ileum_vs_Cecum
ko04260	Cardiac muscle contraction	-2.05676	yes	12	3	9	Ileum_vs_Cecum
ko00940	Phenylpropanoid biosynthesis	-2.04998	yes	17	2	15	Ileum_vs_Cecum
ko04980	Cobalamin transport and metabolism	2.04354	yes	7	6	1	Ileum_vs_Cecum
ko05323	Rheumatoid arthritis	2.02348	yes	8	5	3	Ileum_vs_Cecum
ko00982	Drug metabolism - cytochrome P450	-2.0192	yes	8	2	6	Ileum_vs_Cecum
ko00572	Arabinogalactan biosynthesis - Mycobacterium	-1.99875	yes	12	3	9	Ileum_vs_Cecum
ko00950	Isoquinoline alkaloid biosynthesis	-1.98871	yes	13	2	11	Ileum_vs_Cecum
ko00534	Glycosaminoglycan biosynthesis - heparan sulfate / heparin	1.97955	yes	6	5	1	Ileum_vs_Cecum
ko01055	Biosynthesis of vancomycin group antibiotics	1.97873	yes	10	7	3	Ileum_vs_Cecum
ko00633	Nitrotoluene degradation	1.95984	yes	15	8	7	Ileum_vs_Cecum
ko00260	Glycine, serine and threonine metabolism	-1.93509	yes	96	30	66	Ileum_vs_Cecum
ko01240	Biosynthesis of cofactors	1.93381	yes	289	138	151	Ileum_vs_Cecum
ko04075	Plant hormone signal transduction	-1.91508	yes	33	5	28	Ileum_vs_Cecum
ko00965	Betalain biosynthesis	-1.90316	yes	4	0	4	Ileum_vs_Cecum
ko05034	Alcoholism	-1.87529	yes	19	3	16	Ileum_vs_Cecum
ko00140	Steroid hormone biosynthesis	1.85694	yes	12	9	3	Ileum_vs_Cecum
ko00902	Monoterpenoid biosynthesis	-1.8461	yes	5	0	5	Ileum_vs_Cecum
ko05014	Amyotrophic lateral sclerosis	-1.82919	yes	76	22	54	Ileum_vs_Cecum
ko03030	DNA replication	-1.82832	yes	29	6	23	Ileum_vs_Cecum
ko00533	Glycosaminoglycan biosynthesis - keratan sulfate	1.81189	yes	3	3	0	Ileum_vs_Cecum
ko00550	Peptidoglycan biosynthesis	-1.79327	yes	51	12	39	Ileum_vs_Cecum
ko03258	Virion - Bacteriophage lambda	-1.77363	yes	21	1	20	Ileum_vs_Cecum
ko04510	Focal adhesion	1.77329	yes	13	9	4	Ileum_vs_Cecum
ko00591	Linoleic acid metabolism	-1.77177	yes	6	0	6	Ileum_vs_Cecum
ko05111	Biofilm formation - Vibrio cholerae	1.7686	yes	66	29	37	Ileum_vs_Cecum
ko05208	Chemical carcinogenesis - reactive oxygen species	-1.75579	yes	48	13	35	Ileum_vs_Cecum
ko05022	Pathways of neurodegeneration - multiple diseases	-1.74247	yes	81	23	58	Ileum_vs_Cecum
ko04626	Plant-pathogen interaction	-1.72159	yes	36	6	30	Ileum_vs_Cecum
ko00601	Glycosphingolipid biosynthesis - lacto and neolacto series	1.7138	yes	4	3	1	Ileum_vs_Cecum
ko04512	ECM-receptor interaction	1.70469	yes	8	6	2	Ileum_vs_Cecum
ko00360	Phenylalanine metabolism	-1.70409	yes	54	15	39	Ileum_vs_Cecum
ko00563	Glycosylphosphatidylinositol (GPI)-anchor biosynthesis	1.66196	yes	11	7	4	Ileum_vs_Cecum
ko00908	Zeatin biosynthesis	-1.66033	yes	8	0	8	Ileum_vs_Cecum
ko01110	Biosynthesis of secondary metabolites	-1.65523	yes	992	381	611	Ileum_vs_Cecum
ko00525	Acarbose and validamycin biosynthesis	1.62827	ns	10	7	3	Ileum_vs_Cecum
ko04122	Sulfur relay system	-1.61713	ns	24	8	16	Ileum_vs_Cecum
ko02025	Biofilm formation - Pseudomonas aeruginosa	-1.61202	ns	77	24	53	Ileum_vs_Cecum
ko00250	Alanine, aspartate and glutamate metabolism	-1.60363	ns	51	18	33	Ileum_vs_Cecum
ko01051	Biosynthesis of ansamycins	1.60137	ns	12	9	3	Ileum_vs_Cecum
ko04936	Alcoholic liver disease	-1.59423	ns	17	3	14	Ileum_vs_Cecum
ko01502	Vancomycin resistance	1.59331	ns	22	12	10	Ileum_vs_Cecum
ko00362	Benzoate degradation	-1.59164	ns	84	25	59	Ileum_vs_Cecum
ko01232	Nucleotide metabolism	-1.58444	ns	100	37	63	Ileum_vs_Cecum
ko05012	Parkinson disease	-1.57581	ns	67	19	48	Ileum_vs_Cecum
ko04932	Non-alcoholic fatty liver disease	-1.56428	ns	22	4	18	Ileum_vs_Cecum
ko03018	RNA degradation	-1.56204	ns	37	10	27	Ileum_vs_Cecum
ko03272	Virion - Hepatitis viruses	1.55641	ns	5	4	1	Ileum_vs_Cecum
ko05222	Small cell lung cancer	1.5204	ns	8	6	2	Ileum_vs_Cecum
ko00640	Propanoate metabolism	-1.51253	ns	86	25	61	Ileum_vs_Cecum
ko00904	Diterpenoid biosynthesis	-1.49396	ns	6	0	6	Ileum_vs_Cecum
ko00620	Pyruvate metabolism	-1.48552	ns	111	35	76	Ileum_vs_Cecum
ko04726	Serotonergic synapse	-1.48541	ns	7	1	6	Ileum_vs_Cecum
ko00983	Drug metabolism - other enzymes	-1.47616	ns	22	7	15	Ileum_vs_Cecum
ko04750	Inflammatory mediator regulation of TRP channels	1.44212	ns	3	3	0	Ileum_vs_Cecum
ko04730	Long-term depression	1.44073	ns	3	2	1	Ileum_vs_Cecum
ko04921	Oxytocin signaling pathway	1.43887	ns	14	8	6	Ileum_vs_Cecum
ko00790	Folate biosynthesis	1.42741	ns	55	27	28	Ileum_vs_Cecum
ko04922	Glucagon signaling pathway	-1.42727	ns	17	5	12	Ileum_vs_Cecum
ko04814	Motor proteins	-1.42682	ns	17	3	14	Ileum_vs_Cecum
ko04910	Insulin signaling pathway	1.42344	ns	18	9	9	Ileum_vs_Cecum
ko00010	Glycolysis / Gluconeogenesis	-1.40604	ns	82	25	57	Ileum_vs_Cecum
ko04961	Endocrine and other factor-regulated calcium reabsorption	-1.40031	ns	7	1	6	Ileum_vs_Cecum
ko04658	Th1 and Th2 cell differentiation	1.39522	ns	6	4	2	Ileum_vs_Cecum
ko04144	Endocytosis	-1.39238	ns	26	3	23	Ileum_vs_Cecum
ko04212	Longevity regulating pathway - worm	-1.39121	ns	13	3	10	Ileum_vs_Cecum
ko05204	Chemical carcinogenesis - DNA adducts	1.39037	ns	5	4	1	Ileum_vs_Cecum
ko00430	Taurine and hypotaurine metabolism	1.38065	ns	23	11	12	Ileum_vs_Cecum
ko03250	Viral life cycle - HIV-1	1.36769	ns	8	4	4	Ileum_vs_Cecum
ko01040	Biosynthesis of unsaturated fatty acids	-1.35775	ns	13	3	10	Ileum_vs_Cecum
ko00340	Histidine metabolism	1.35759	ns	35	18	17	Ileum_vs_Cecum
ko00552	Teichoic acid biosynthesis	1.35727	ns	41	20	21	Ileum_vs_Cecum
ko04630	JAK-STAT signaling pathway	-1.35477	ns	3	0	3	Ileum_vs_Cecum
ko04380	Osteoclast differentiation	1.3503	ns	9	6	3	Ileum_vs_Cecum
ko00944	Flavone and flavonol biosynthesis	1.34858	ns	3	2	1	Ileum_vs_Cecum
ko04146	Peroxisome	-1.33864	ns	33	10	23	Ileum_vs_Cecum
ko00770	Pantothenate and CoA biosynthesis	1.32486	ns	35	18	17	Ileum_vs_Cecum
ko00030	Pentose phosphate pathway	-1.305	ns	69	20	49	Ileum_vs_Cecum
ko01503	Cationic antimicrobial peptide (CAMP) resistance	-1.30377	ns	50	14	36	Ileum_vs_Cecum
ko05020	Prion disease	-1.30092	ns	62	19	43	Ileum_vs_Cecum
ko00626	Naphthalene degradation	-1.29048	ns	6	2	4	Ileum_vs_Cecum
ko04724	Glutamatergic synapse	1.27717	ns	13	8	5	Ileum_vs_Cecum
ko05134	Legionellosis	1.27426	ns	18	9	9	Ileum_vs_Cecum
ko00404	Staurosporine biosynthesis	-1.25517	ns	7	2	5	Ileum_vs_Cecum
ko00997	Biosynthesis of various other secondary metabolites	-1.25323	ns	18	4	14	Ileum_vs_Cecum
ko00760	Nicotinate and nicotinamide metabolism	1.25293	ns	61	32	29	Ileum_vs_Cecum
ko03040	Spliceosome	-1.25034	ns	34	6	28	Ileum_vs_Cecum
ko03460	Fanconi anemia pathway	-1.24794	ns	13	3	10	Ileum_vs_Cecum
ko00910	Nitrogen metabolism	-1.24665	ns	48	14	34	Ileum_vs_Cecum
ko01200	Carbon metabolism	1.21129	ns	250	107	143	Ileum_vs_Cecum
ko05160	Hepatitis C	1.20586	ns	12	6	6	Ileum_vs_Cecum
ko05164	Influenza A	1.20503	ns	20	10	10	Ileum_vs_Cecum
ko00730	Thiamine metabolism	1.20459	ns	26	14	12	Ileum_vs_Cecum
ko05221	Acute myeloid leukemia	-1.19377	ns	4	0	4	Ileum_vs_Cecum
ko04066	HIF-1 signaling pathway	-1.16996	ns	17	6	11	Ileum_vs_Cecum
ko02026	Biofilm formation - Escherichia coli	-1.16766	ns	50	14	36	Ileum_vs_Cecum
ko01522	Endocrine resistance	1.1612	ns	6	4	2	Ileum_vs_Cecum
ko05211	Renal cell carcinoma	-1.15567	ns	3	0	3	Ileum_vs_Cecum
ko04625	C-type lectin receptor signaling pathway	1.15246	ns	6	4	2	Ileum_vs_Cecum
ko01059	Biosynthesis of enediyne antibiotics	1.13915	ns	17	8	9	Ileum_vs_Cecum
ko05017	Spinocerebellar ataxia	1.13878	ns	24	11	13	Ileum_vs_Cecum
ko04371	Apelin signaling pathway	1.13782	ns	12	7	5	Ileum_vs_Cecum
ko03265	Virion - Ebolavirus, Lyssavirus and Morbillivirus	1.13309	ns	3	3	0	Ileum_vs_Cecum
ko00642	Ethylbenzene degradation	1.1243	ns	3	2	1	Ileum_vs_Cecum
ko04924	Renin secretion	1.12184	ns	7	5	2	Ileum_vs_Cecum
ko04933	AGE-RAGE signaling pathway in diabetic complications	1.12078	ns	5	3	2	Ileum_vs_Cecum
ko04972	Pancreatic secretion	1.11955	ns	13	7	6	Ileum_vs_Cecum
ko05030	Cocaine addiction	-1.11487	ns	4	1	3	Ileum_vs_Cecum
ko00930	Caprolactam degradation	-1.11045	ns	16	4	12	Ileum_vs_Cecum
ko00524	Neomycin, kanamycin and gentamicin biosynthesis	1.10936	ns	6	4	2	Ileum_vs_Cecum
ko00564	Glycerophospholipid metabolism	-1.1086	ns	67	22	45	Ileum_vs_Cecum
ko05230	Central carbon metabolism in cancer	-1.10221	ns	16	5	11	Ileum_vs_Cecum
ko00052	Galactose metabolism	-1.09013	ns	60	17	43	Ileum_vs_Cecum
ko04310	Wnt signaling pathway	-1.08792	ns	12	3	9	Ileum_vs_Cecum
ko00470	D-Amino acid metabolism	-1.08608	ns	50	18	32	Ileum_vs_Cecum
ko00909	Sesquiterpenoid and triterpenoid biosynthesis	-1.08022	ns	11	2	9	Ileum_vs_Cecum
ko00561	Glycerolipid metabolism	-1.08013	ns	55	19	36	Ileum_vs_Cecum
ko04659	Th17 cell differentiation	1.0713	ns	7	4	3	Ileum_vs_Cecum
ko04662	B cell receptor signaling pathway	1.05445	ns	5	3	2	Ileum_vs_Cecum
ko04111	Cell cycle - yeast	-1.0513	ns	20	5	15	Ileum_vs_Cecum
ko01053	Biosynthesis of siderophore group nonribosomal peptides	-1.04964	ns	25	9	16	Ileum_vs_Cecum
ko00365	Furfural degradation	1.04574	ns	3	2	1	Ileum_vs_Cecum
ko01523	Antifolate resistance	-1.03807	ns	10	3	7	Ileum_vs_Cecum
ko04611	Platelet activation	1.03062	ns	7	5	2	Ileum_vs_Cecum
ko03320	PPAR signaling pathway	-1.02859	ns	17	7	10	Ileum_vs_Cecum
ko05220	Chronic myeloid leukemia	1.01867	ns	6	4	2	Ileum_vs_Cecum
ko00571	Lipoarabinomannan (LAM) biosynthesis	-1.00603	ns	12	3	9	Ileum_vs_Cecum
ko04139	Mitophagy - yeast	-0.99495	ns	8	1	7	Ileum_vs_Cecum
ko01052	Type I polyketide structures	0.988199	ns	15	9	6	Ileum_vs_Cecum
ko05417	Lipid and atherosclerosis	0.983489	ns	21	11	10	Ileum_vs_Cecum
ko00073	Cutin, suberine and wax biosynthesis	-0.971759	ns	4	0	4	Ileum_vs_Cecum
ko05210	Colorectal cancer	0.9589	ns	7	4	3	Ileum_vs_Cecum
ko04011	MAPK signaling pathway - yeast	-0.954402	ns	11	2	9	Ileum_vs_Cecum
ko04213	Longevity regulating pathway - multiple species	0.948258	ns	10	5	5	Ileum_vs_Cecum
ko00515	Mannose type O-glycan biosynthesis	0.940151	ns	3	2	1	Ileum_vs_Cecum
ko00460	Cyanoamino acid metabolism	-0.934082	ns	17	4	13	Ileum_vs_Cecum
ko00290	Valine, leucine and isoleucine biosynthesis	0.929378	ns	15	7	8	Ileum_vs_Cecum
ko03013	Nucleocytoplasmic transport	-0.91165	ns	20	3	17	Ileum_vs_Cecum
ko05215	Prostate cancer	0.905422	ns	5	3	2	Ileum_vs_Cecum
ko05200	Pathways in cancer	0.90412	ns	30	14	16	Ileum_vs_Cecum
ko00062	Fatty acid elongation	-0.895936	ns	8	2	6	Ileum_vs_Cecum
ko00941	Flavonoid biosynthesis	-0.890145	ns	6	1	5	Ileum_vs_Cecum
ko04130	SNARE interactions in vesicular transport	-0.88778	ns	5	0	5	Ileum_vs_Cecum
ko00120	Primary bile acid biosynthesis	-0.884939	ns	5	1	4	Ileum_vs_Cecum
ko00970	Aminoacyl-tRNA biosynthesis	-0.874651	ns	36	15	21	Ileum_vs_Cecum
ko04668	TNF signaling pathway	0.872819	ns	6	3	3	Ileum_vs_Cecum
ko04114	Oocyte meiosis	0.86508	ns	16	8	8	Ileum_vs_Cecum
ko00100	Steroid biosynthesis	-0.863921	ns	14	4	10	Ileum_vs_Cecum
ko04270	Vascular smooth muscle contraction	0.84368	ns	5	3	2	Ileum_vs_Cecum
ko05235	PD-L1 expression and PD-1 checkpoint pathway in cancer	0.841732	ns	8	4	4	Ileum_vs_Cecum
ko05203	Viral carcinogenesis	-0.836872	ns	27	8	19	Ileum_vs_Cecum
ko05322	Systemic lupus erythematosus	-0.824943	ns	6	1	5	Ileum_vs_Cecum
ko05225	Hepatocellular carcinoma	-0.818839	ns	11	3	8	Ileum_vs_Cecum
ko01310	Nitrogen cycle	-0.812484	ns	24	6	18	Ileum_vs_Cecum
ko00670	One carbon pool by folate	0.810029	ns	26	13	13	Ileum_vs_Cecum
ko00604	Glycosphingolipid biosynthesis - ganglio series	0.809351	ns	3	2	1	Ileum_vs_Cecum
ko00943	Isoflavonoid biosynthesis	-0.802134	ns	7	1	6	Ileum_vs_Cecum
ko04720	Long-term potentiation	0.800186	ns	5	3	2	Ileum_vs_Cecum
ko00750	Vitamin B6 metabolism	0.793805	ns	17	10	7	Ileum_vs_Cecum
ko03430	Mismatch repair	-0.789914	ns	30	10	20	Ileum_vs_Cecum
ko04970	Salivary secretion	-0.788595	ns	6	2	4	Ileum_vs_Cecum
ko05205	Proteoglycans in cancer	0.787233	ns	18	10	8	Ileum_vs_Cecum
ko04710	Circadian rhythm	-0.78207	ns	3	0	3	Ileum_vs_Cecum
ko05166	Human T-cell leukemia virus 1 infection	0.775598	ns	21	10	11	Ileum_vs_Cecum
ko00400	Phenylalanine, tyrosine and tryptophan biosynthesis	0.775185	ns	57	27	30	Ileum_vs_Cecum
ko05032	Morphine addiction	-0.775039	ns	3	1	2	Ileum_vs_Cecum
ko04975	Fat digestion and absorption	0.774642	ns	5	4	1	Ileum_vs_Cecum
ko01501	beta-Lactam resistance	-0.772898	ns	51	17	34	Ileum_vs_Cecum
ko04712	Circadian rhythm - plant	-0.762227	ns	9	1	8	Ileum_vs_Cecum
ko04060	Cytokine-cytokine receptor interaction	-0.75469	ns	4	1	3	Ileum_vs_Cecum
ko00254	Aflatoxin biosynthesis	0.753812	ns	3	2	1	Ileum_vs_Cecum
ko02024	Quorum sensing	0.752432	ns	177	67	110	Ileum_vs_Cecum
ko00625	Chloroalkane and chloroalkene degradation	-0.750457	ns	18	6	12	Ileum_vs_Cecum
ko05142	Chagas disease	0.750012	ns	9	5	4	Ileum_vs_Cecum
ko04914	Progesterone-mediated oocyte maturation	0.746244	ns	11	6	5	Ileum_vs_Cecum
ko00330	Arginine and proline metabolism	-0.742893	ns	82	32	50	Ileum_vs_Cecum
ko05132	Salmonella infection	-0.738097	ns	37	10	27	Ileum_vs_Cecum
ko04361	Axon regeneration	-0.729165	ns	11	4	7	Ileum_vs_Cecum
ko05212	Pancreatic cancer	-0.719828	ns	5	1	4	Ileum_vs_Cecum
ko00240	Pyrimidine metabolism	-0.714463	ns	88	34	54	Ileum_vs_Cecum
ko04713	Circadian entrainment	0.710607	ns	4	2	2	Ileum_vs_Cecum
ko00332	Carbapenem biosynthesis	-0.709686	ns	8	3	5	Ileum_vs_Cecum
ko05110	Vibrio cholerae infection	-0.708722	ns	11	4	7	Ileum_vs_Cecum
ko04979	Cholesterol metabolism	-0.707214	ns	3	1	2	Ileum_vs_Cecum
ko00710	Carbon fixation by Calvin cycle	-0.699403	ns	24	8	16	Ileum_vs_Cecum
ko05162	Measles	0.698681	ns	12	6	6	Ileum_vs_Cecum
ko05169	Epstein-Barr virus infection	0.693726	ns	20	9	11	Ileum_vs_Cecum
ko00440	Phosphonate and phosphinate metabolism	0.689271	ns	21	8	13	Ileum_vs_Cecum
ko05146	Amoebiasis	0.688697	ns	11	6	5	Ileum_vs_Cecum
ko05135	Yersinia infection	0.688615	ns	13	6	7	Ileum_vs_Cecum
ko04137	Mitophagy - animal	0.680592	ns	21	8	13	Ileum_vs_Cecum
ko00920	Sulfur metabolism	-0.675937	ns	88	26	62	Ileum_vs_Cecum
ko04930	Type II diabetes mellitus	-0.673477	ns	5	1	4	Ileum_vs_Cecum
ko04062	Chemokine signaling pathway	0.670486	ns	3	2	1	Ileum_vs_Cecum
ko03450	Non-homologous end-joining	0.666909	ns	3	2	1	Ileum_vs_Cecum
ko05170	Human immunodeficiency virus 1 infection	-0.666316	ns	17	4	13	Ileum_vs_Cecum
ko05131	Shigellosis	0.662177	ns	27	11	16	Ileum_vs_Cecum
ko04540	Gap junction	-0.661386	ns	4	1	3	Ileum_vs_Cecum
ko01100	Metabolic pathways	0.661228	ns	2791	1127	1664	Ileum_vs_Cecum
ko04217	Necroptosis	0.650862	ns	14	6	8	Ileum_vs_Cecum
ko04614	Renin-angiotensin system	0.648439	ns	6	4	2	Ileum_vs_Cecum
ko04966	Collecting duct acid secretion	-0.628036	ns	3	0	3	Ileum_vs_Cecum
ko03008	Ribosome biogenesis in eukaryotes	-0.613128	ns	28	8	20	Ileum_vs_Cecum
ko04136	Autophagy - other	-0.613075	ns	4	1	3	Ileum_vs_Cecum
ko04931	Insulin resistance	0.609187	ns	13	7	6	Ileum_vs_Cecum
ko05133	Pertussis	-0.604812	ns	18	5	13	Ileum_vs_Cecum
ko04916	Melanogenesis	-0.591813	ns	4	1	3	Ileum_vs_Cecum
ko00311	Penicillin and cephalosporin biosynthesis	-0.591345	ns	7	2	5	Ileum_vs_Cecum
ko04962	Vasopressin-regulated water reabsorption	0.587094	ns	4	2	2	Ileum_vs_Cecum
ko03082	ATP-dependent chromatin remodeling	0.579336	ns	16	6	10	Ileum_vs_Cecum
ko01057	Biosynthesis of type II polyketide products	0.576373	ns	15	6	9	Ileum_vs_Cecum
ko03015	mRNA surveillance pathway	0.574734	ns	16	6	10	Ileum_vs_Cecum
ko04520	Adherens junction	0.572257	ns	7	4	3	Ileum_vs_Cecum
ko04928	Parathyroid hormone synthesis, secretion and action	-0.569361	ns	7	2	5	Ileum_vs_Cecum
ko04915	Estrogen signaling pathway	0.568403	ns	7	4	3	Ileum_vs_Cecum
ko00590	Arachidonic acid metabolism	0.56239	ns	9	4	5	Ileum_vs_Cecum
ko05152	Tuberculosis	0.55722	ns	24	11	13	Ileum_vs_Cecum
ko04110	Cell cycle	-0.544889	ns	24	8	16	Ileum_vs_Cecum
ko04722	Neurotrophin signaling pathway	0.543796	ns	9	4	5	Ileum_vs_Cecum
ko04911	Insulin secretion	-0.543105	ns	3	1	2	Ileum_vs_Cecum
ko04341	Hedgehog signaling pathway - fly	-0.540934	ns	7	2	5	Ileum_vs_Cecum
ko04330	Notch signaling pathway	0.540902	ns	7	3	4	Ileum_vs_Cecum
ko00660	C5-Branched dibasic acid metabolism	0.539552	ns	22	12	10	Ileum_vs_Cecum
ko00830	Retinol metabolism	0.538605	ns	14	7	7	Ileum_vs_Cecum
ko00220	Arginine biosynthesis	-0.538425	ns	42	18	24	Ileum_vs_Cecum
ko04140	Autophagy - animal	0.537241	ns	22	10	12	Ileum_vs_Cecum
ko04072	Phospholipase D signaling pathway	-0.534631	ns	9	2	7	Ileum_vs_Cecum
ko04622	RIG-I-like receptor signaling pathway	-0.531448	ns	8	3	5	Ileum_vs_Cecum
ko00521	Streptomycin biosynthesis	0.528859	ns	14	4	10	Ileum_vs_Cecum
ko00401	Novobiocin biosynthesis	-0.524863	ns	12	5	7	Ileum_vs_Cecum
ko00906	Carotenoid biosynthesis	-0.520259	ns	29	9	20	Ileum_vs_Cecum
ko04068	FoxO signaling pathway	0.51983	ns	9	3	6	Ileum_vs_Cecum
ko04215	Apoptosis - multiple species	0.519628	ns	3	1	2	Ileum_vs_Cecum
ko00051	Fructose and mannose metabolism	0.519478	ns	93	36	57	Ileum_vs_Cecum
ko04145	Phagosome	0.51808	ns	18	9	9	Ileum_vs_Cecum
ko05414	Dilated cardiomyopathy	0.507172	ns	5	3	2	Ileum_vs_Cecum
ko00512	Mucin type O-glycan biosynthesis	0.504836	ns	3	2	1	Ileum_vs_Cecum
ko04012	ErbB signaling pathway	-0.497352	ns	3	1	2	Ileum_vs_Cecum
ko00253	Tetracycline biosynthesis	-0.495928	ns	7	2	5	Ileum_vs_Cecum
ko00900	Terpenoid backbone biosynthesis	-0.49459	ns	42	20	22	Ileum_vs_Cecum
ko05100	Bacterial invasion of epithelial cells	0.493307	ns	14	5	9	Ileum_vs_Cecum
ko03020	RNA polymerase	-0.490079	ns	19	4	15	Ileum_vs_Cecum
ko04138	Autophagy - yeast	-0.481308	ns	22	6	16	Ileum_vs_Cecum
ko03410	Base excision repair	-0.480284	ns	28	8	20	Ileum_vs_Cecum
ko05416	Viral myocarditis	-0.477137	ns	5	2	3	Ileum_vs_Cecum
ko05144	Malaria	0.474916	ns	3	2	1	Ileum_vs_Cecum
ko04391	Hippo signaling pathway - fly	-0.46392	ns	6	2	4	Ileum_vs_Cecum
ko04623	Cytosolic DNA-sensing pathway	0.461674	ns	8	3	5	Ileum_vs_Cecum
ko00333	Prodigiosin biosynthesis	0.461512	ns	10	5	5	Ileum_vs_Cecum
ko04721	Synaptic vesicle cycle	0.460066	ns	16	6	10	Ileum_vs_Cecum
ko00627	Aminobenzoate degradation	-0.457156	ns	45	16	29	Ileum_vs_Cecum
ko00981	Insect hormone biosynthesis	0.455666	ns	4	2	2	Ileum_vs_Cecum
ko00650	Butanoate metabolism	0.455343	ns	92	36	56	Ileum_vs_Cecum
ko04148	Efferocytosis	-0.454981	ns	16	7	9	Ileum_vs_Cecum
ko04964	Proximal tubule bicarbonate reclamation	-0.454425	ns	4	1	3	Ileum_vs_Cecum
ko04013	MAPK signaling pathway - fly	-0.447936	ns	8	2	6	Ileum_vs_Cecum
ko04926	Relaxin signaling pathway	0.443616	ns	5	3	2	Ileum_vs_Cecum
ko04650	Natural killer cell mediated cytotoxicity	-0.443256	ns	4	1	3	Ileum_vs_Cecum
ko00903	Limonene degradation	-0.44213	ns	5	1	4	Ileum_vs_Cecum
ko04742	Taste transduction	0.441572	ns	4	2	2	Ileum_vs_Cecum
ko05224	Breast cancer	-0.439214	ns	6	2	4	Ileum_vs_Cecum
ko04015	Rap1 signaling pathway	0.435728	ns	6	3	3	Ileum_vs_Cecum
ko04141	Protein processing in endoplasmic reticulum	0.434971	ns	39	14	25	Ileum_vs_Cecum
ko03060	Protein export	-0.434232	ns	26	9	17	Ileum_vs_Cecum
ko04320	Dorso-ventral axis formation	0.425219	ns	4	2	2	Ileum_vs_Cecum
ko04977	Vitamin digestion and absorption	0.424273	ns	6	3	3	Ileum_vs_Cecum
ko00966	Glucosinolate biosynthesis	-0.417128	ns	3	1	2	Ileum_vs_Cecum
ko05165	Human papillomavirus infection	0.410921	ns	28	11	17	Ileum_vs_Cecum
ko00410	beta-Alanine metabolism	-0.408865	ns	38	14	24	Ileum_vs_Cecum
ko00945	Stilbenoid, diarylheptanoid and gingerol biosynthesis	-0.402063	ns	5	1	4	Ileum_vs_Cecum
ko05412	Arrhythmogenic right ventricular cardiomyopathy	-0.401355	ns	3	1	2	Ileum_vs_Cecum
ko04657	IL-17 signaling pathway	0.400526	ns	4	2	2	Ileum_vs_Cecum
ko04216	Ferroptosis	0.399786	ns	5	3	2	Ileum_vs_Cecum
ko05418	Fluid shear stress and atherosclerosis	-0.394972	ns	11	5	6	Ileum_vs_Cecum
ko05217	Basal cell carcinoma	0.391505	ns	4	2	2	Ileum_vs_Cecum
ko00405	Phenazine biosynthesis	-0.391389	ns	9	1	8	Ileum_vs_Cecum
ko05168	Herpes simplex virus 1 infection	0.389633	ns	16	6	10	Ileum_vs_Cecum
ko04624	Toll and Imd signaling pathway	0.383524	ns	9	5	4	Ileum_vs_Cecum
ko04152	AMPK signaling pathway	0.383146	ns	19	8	11	Ileum_vs_Cecum
ko05214	Glioma	-0.37856	ns	4	1	3	Ileum_vs_Cecum
ko00999	Biosynthesis of various plant secondary metabolites	-0.377922	ns	16	4	12	Ileum_vs_Cecum
ko04360	Axon guidance	0.377471	ns	6	3	3	Ileum_vs_Cecum
ko05140	Leishmaniasis	-0.375057	ns	9	3	6	Ileum_vs_Cecum
ko04934	Cushing syndrome	-0.373838	ns	9	4	5	Ileum_vs_Cecum
ko04530	Tight junction	-0.373092	ns	7	3	4	Ileum_vs_Cecum
ko04727	GABAergic synapse	-0.370568	ns	8	3	5	Ileum_vs_Cecum
ko04024	cAMP signaling pathway	0.363064	ns	13	5	8	Ileum_vs_Cecum
ko04935	Growth hormone synthesis, secretion and action	-0.360642	ns	3	1	2	Ileum_vs_Cecum
ko04070	Phosphatidylinositol signaling system	-0.35817	ns	13	3	10	Ileum_vs_Cecum
ko05143	African trypanosomiasis	-0.357194	ns	3	1	2	Ileum_vs_Cecum
ko05031	Amphetamine addiction	-0.356965	ns	8	3	5	Ileum_vs_Cecum
ko04728	Dopaminergic synapse	-0.356685	ns	12	4	8	Ileum_vs_Cecum
ko05120	Epithelial cell signaling in Helicobacter pylori infection	-0.35379	ns	9	3	6	Ileum_vs_Cecum
ko03022	Basal transcription factors	0.348817	ns	10	3	7	Ileum_vs_Cecum
ko04550	Signaling pathways regulating pluripotency of stem cells	0.344701	ns	3	1	2	Ileum_vs_Cecum
ko04080	Neuroactive ligand-receptor interaction	0.343925	ns	4	2	2	Ileum_vs_Cecum
ko04214	Apoptosis - fly	0.334217	ns	11	3	8	Ileum_vs_Cecum
ko03050	Proteasome	-0.333976	ns	15	5	10	Ileum_vs_Cecum
ko00196	Photosynthesis - antenna proteins	-0.329956	ns	5	0	5	Ileum_vs_Cecum
ko00630	Glyoxylate and dicarboxylate metabolism	-0.32254	ns	89	32	57	Ileum_vs_Cecum
ko05130	Pathogenic Escherichia coli infection	-0.320637	ns	22	8	14	Ileum_vs_Cecum
ko04919	Thyroid hormone signaling pathway	-0.31204	ns	14	5	9	Ileum_vs_Cecum
ko04976	Bile secretion	0.311769	ns	11	5	6	Ileum_vs_Cecum
ko05410	Hypertrophic cardiomyopathy	-0.311236	ns	6	2	4	Ileum_vs_Cecum
ko04913	Ovarian steroidogenesis	0.309808	ns	4	3	1	Ileum_vs_Cecum
ko04960	Aldosterone-regulated sodium reabsorption	-0.304945	ns	3	1	2	Ileum_vs_Cecum
ko04014	Ras signaling pathway	0.302673	ns	9	4	5	Ileum_vs_Cecum
ko04620	Toll-like receptor signaling pathway	0.296172	ns	9	4	5	Ileum_vs_Cecum
ko04390	Hippo signaling pathway	-0.288505	ns	10	4	6	Ileum_vs_Cecum
ko05226	Gastric cancer	0.284862	ns	7	3	4	Ileum_vs_Cecum
ko04725	Cholinergic synapse	-0.281583	ns	4	2	2	Ileum_vs_Cecum
ko05161	Hepatitis B	0.280548	ns	10	4	6	Ileum_vs_Cecum
ko00740	Riboflavin metabolism	0.271105	ns	42	16	26	Ileum_vs_Cecum
ko04370	VEGF signaling pathway	0.263752	ns	4	2	2	Ileum_vs_Cecum
ko00500	Starch and sucrose metabolism	0.26307	ns	91	37	54	Ileum_vs_Cecum
ko04810	Regulation of actin cytoskeleton	-0.248024	ns	15	4	11	Ileum_vs_Cecum
ko04020	Calcium signaling pathway	-0.247814	ns	17	6	11	Ileum_vs_Cecum
ko04112	Cell cycle - Caulobacter	-0.243387	ns	31	12	19	Ileum_vs_Cecum
ko04918	Thyroid hormone synthesis	0.238935	ns	8	5	3	Ileum_vs_Cecum
ko04660	T cell receptor signaling pathway	0.238717	ns	10	4	6	Ileum_vs_Cecum
ko00270	Cysteine and methionine metabolism	-0.230157	ns	90	37	53	Ileum_vs_Cecum
ko00020	Citrate cycle (TCA cycle)	0.224099	ns	55	23	32	Ileum_vs_Cecum
ko00621	Dioxin degradation	-0.222451	ns	9	2	7	Ileum_vs_Cecum
ko04923	Regulation of lipolysis in adipocytes	0.220201	ns	5	3	2	Ileum_vs_Cecum
ko04350	TGF-beta signaling pathway	-0.217163	ns	8	2	6	Ileum_vs_Cecum
ko00130	Ubiquinone and other terpenoid-quinone biosynthesis	-0.214153	ns	47	18	29	Ileum_vs_Cecum
ko04022	cGMP-PKG signaling pathway	-0.203587	ns	10	3	7	Ileum_vs_Cecum
ko00053	Ascorbate and aldarate metabolism	-0.201749	ns	44	17	27	Ileum_vs_Cecum
ko04340	Hedgehog signaling pathway	-0.199925	ns	6	2	4	Ileum_vs_Cecum
ko04071	Sphingolipid signaling pathway	-0.197669	ns	12	4	8	Ileum_vs_Cecum
ko05171	Coronavirus disease - COVID-19	-0.193484	ns	30	10	20	Ileum_vs_Cecum
ko04261	Adrenergic signaling in cardiomyocytes	0.188292	ns	9	3	6	Ileum_vs_Cecum
ko03083	Polycomb repressive complex	-0.187863	ns	8	3	5	Ileum_vs_Cecum
ko00565	Ether lipid metabolism	0.18764	ns	14	5	9	Ileum_vs_Cecum
ko05163	Human cytomegalovirus infection	-0.18764	ns	8	3	5	Ileum_vs_Cecum
ko00960	Tropane, piperidine and pyridine alkaloid biosynthesis	-0.179022	ns	17	7	10	Ileum_vs_Cecum
ko00450	Selenocompound metabolism	-0.17798	ns	25	10	15	Ileum_vs_Cecum
ko05206	MicroRNAs in cancer	0.176415	ns	20	7	13	Ileum_vs_Cecum
ko00261	Monobactam biosynthesis	-0.175607	ns	16	7	9	Ileum_vs_Cecum
ko04973	Carbohydrate digestion and absorption	-0.172851	ns	4	1	3	Ileum_vs_Cecum
ko00791	Atrazine degradation	-0.167448	ns	11	4	7	Ileum_vs_Cecum
ko04912	GnRH signaling pathway	-0.162401	ns	4	1	3	Ileum_vs_Cecum
ko05216	Thyroid cancer	-0.138244	ns	3	1	2	Ileum_vs_Cecum
ko05207	Chemical carcinogenesis - receptor activation	-0.137885	ns	11	5	6	Ileum_vs_Cecum
ko04925	Aldosterone synthesis and secretion	0.137718	ns	5	2	3	Ileum_vs_Cecum
ko05145	Toxoplasmosis	-0.133357	ns	10	3	7	Ileum_vs_Cecum
ko04113	Meiosis - yeast	0.126683	ns	16	7	9	Ileum_vs_Cecum
ko05223	Non-small cell lung cancer	0.120357	ns	4	2	2	Ileum_vs_Cecum
ko04211	Longevity regulating pathway	-0.11448	ns	7	2	5	Ileum_vs_Cecum
ko00980	Metabolism of xenobiotics by cytochrome P450	0.101735	ns	11	6	5	Ileum_vs_Cecum
ko04971	Gastric acid secretion	-0.0958589	ns	5	3	2	Ileum_vs_Cecum
ko04666	Fc gamma R-mediated phagocytosis	-0.0925366	ns	6	1	5	Ileum_vs_Cecum
ko04064	NF-kappa B signaling pathway	-0.0901158	ns	7	2	5	Ileum_vs_Cecum
ko04150	mTOR signaling pathway	0.0816053	ns	14	4	10	Ileum_vs_Cecum
ko01230	Biosynthesis of amino acids	0.0811018	ns	194	86	108	Ileum_vs_Cecum
ko03420	Nucleotide excision repair	0.070933	ns	19	7	12	Ileum_vs_Cecum
ko01521	EGFR tyrosine kinase inhibitor resistance	-0.0708448	ns	4	2	2	Ileum_vs_Cecum
ko04010	MAPK signaling pathway	0.0703373	ns	15	7	8	Ileum_vs_Cecum
ko04514	Cell adhesion molecules	-0.0674037	ns	6	3	3	Ileum_vs_Cecum
ko05167	Kaposi sarcoma-associated herpesvirus infection	0.0628085	ns	10	4	6	Ileum_vs_Cecum
ko04120	Ubiquitin mediated proteolysis	-0.0516304	ns	28	8	20	Ileum_vs_Cecum
ko01524	Platinum drug resistance	-0.0503427	ns	12	4	8	Ileum_vs_Cecum
ko04820	Cytoskeleton in muscle cells	0.0502423	ns	16	9	7	Ileum_vs_Cecum
ko04115	p53 signaling pathway	-0.0379212	ns	12	5	7	Ileum_vs_Cecum
ko04670	Leukocyte transendothelial migration	-0.0376435	ns	3	2	1	Ileum_vs_Cecum
ko04218	Cellular senescence	-0.0372963	ns	13	5	8	Ileum_vs_Cecum
ko05231	Choline metabolism in cancer	-0.0368808	ns	9	2	7	Ileum_vs_Cecum
ko05202	Transcriptional misregulation in cancer	-0.032187	ns	13	4	9	Ileum_vs_Cecum
ko00780	Biotin metabolism	0.0218669	ns	19	7	12	Ileum_vs_Cecum
ko00300	Lysine biosynthesis	-0.0132213	ns	35	17	18	Ileum_vs_Cecum
ko00061	Fatty acid biosynthesis	-0.00370535	ns	32	11	21	Ileum_vs_Cecum
ko04664	Fc epsilon RI signaling pathway	NAN	ns	1	0	1	Ileum_vs_Cecum
ko04929	GnRH secretion	NAN	ns	1	0	1	Ileum_vs_Cecum
ko05320	Autoimmune thyroid disease	NAN	ns	1	0	1	Ileum_vs_Cecum
ko01056	Biosynthesis of type II polyketide backbone	NAN	ns	1	1	0	Ileum_vs_Cecum
ko05219	Bladder cancer	NAN	ns	2	0	2	Ileum_vs_Cecum
ko05218	Melanoma	NAN	ns	2	1	1	Ileum_vs_Cecum
ko05213	Endometrial cancer	NAN	ns	2	1	1	Ileum_vs_Cecum
ko05033	Nicotine addiction	NAN	ns	2	0	2	Ileum_vs_Cecum
ko03264	Virion - Flavivirus and Alphavirus	NAN	ns	1	1	0	Ileum_vs_Cecum
ko03266	Virion - Herpesvirus	NAN	ns	1	0	1	Ileum_vs_Cecum
ko03260	Virion - Human immunodeficiency virus	NAN	ns	1	1	0	Ileum_vs_Cecum
ko04740	Olfactory transduction	NAN	ns	2	1	1	Ileum_vs_Cecum
ko04745	Phototransduction - fly	NAN	ns	2	1	1	Ileum_vs_Cecum
ko00232	Caffeine metabolism	NAN	ns	2	0	2	Ileum_vs_Cecum
ko00331	Clavulanic acid biosynthesis	NAN	ns	1	0	1	Ileum_vs_Cecum
ko04917	Prolactin signaling pathway	NAN	ns	2	0	2	Ileum_vs_Cecum
ko05321	Inflammatory bowel disease	NAN	ns	2	2	0	Ileum_vs_Cecum
ko04927	Cortisol synthesis and secretion	NAN	ns	2	1	1	Ileum_vs_Cecum
ko00942	Anthocyanin biosynthesis	NAN	ns	1	0	1	Ileum_vs_Cecum
ko05340	Primary immunodeficiency	NAN	ns	2	0	2	Ileum_vs_Cecum
ko04940	Type I diabetes mellitus	NAN	ns	2	0	2	Ileum_vs_Cecum
ko00363	Bisphenol degradation	NAN	ns	2	0	2	Ileum_vs_Cecum
ko00402	Benzoxazinoid biosynthesis	NAN	ns	2	0	2	Ileum_vs_Cecum
ko03240	Viral replication	NAN	ns	1	0	1	Ileum_vs_Cecum
ko04392	Hippo signaling pathway - multiple species	NAN	ns	2	0	2	Ileum_vs_Cecum
ko04711	Circadian rhythm - fly	NAN	ns	1	0	1	Ileum_vs_Cecum
ko00522	Biosynthesis of 12-, 14- and 16-membered macrolides	NAN	ns	1	1	0	Ileum_vs_Cecum
ko04640	Hematopoietic cell lineage	NAN	ns	2	1	1	Ileum_vs_Cecum
ko00905	Brassinosteroid biosynthesis	NAN	ns	2	1	1	Ileum_vs_Cecum
ko00901	Indole alkaloid biosynthesis	NAN	ns	1	0	1	Ileum_vs_Cecum
ko02040	Flagellar assembly	11.0358	yes	49	39	10	Colon_vs_Cecum
ko03010	Ribosome	-10.0627	yes	71	11	60	Colon_vs_Cecum
ko00541	Biosynthesis of various nucleotide sugars	7.31688	yes	74	55	19	Colon_vs_Cecum
ko02030	Bacterial chemotaxis	7.29898	yes	26	20	6	Colon_vs_Cecum
ko01250	Biosynthesis of nucleotide sugars	6.98155	yes	150	95	55	Colon_vs_Cecum
ko02025	Biofilm formation - Pseudomonas aeruginosa	6.47501	yes	57	40	17	Colon_vs_Cecum
ko02020	Two-component system	6.15622	yes	428	196	232	Colon_vs_Cecum
ko02010	ABC transporters	5.94593	yes	403	208	195	Colon_vs_Cecum
ko00550	Peptidoglycan biosynthesis	-5.57341	yes	51	10	41	Colon_vs_Cecum
ko00860	Porphyrin metabolism	5.54372	yes	93	57	36	Colon_vs_Cecum
ko00040	Pentose and glucuronate interconversions	5.42959	yes	69	46	23	Colon_vs_Cecum
ko00190	Oxidative phosphorylation	-5.28371	yes	119	23	96	Colon_vs_Cecum
ko03440	Homologous recombination	-5.03329	yes	36	4	32	Colon_vs_Cecum
ko00970	Aminoacyl-tRNA biosynthesis	-4.93736	yes	36	7	29	Colon_vs_Cecum
ko01110	Biosynthesis of secondary metabolites	-4.47525	yes	933	332	601	Colon_vs_Cecum
ko05415	Diabetic cardiomyopathy	-4.14965	yes	41	6	35	Colon_vs_Cecum
ko01232	Nucleotide metabolism	-4.13042	yes	100	30	70	Colon_vs_Cecum
ko00785	Lipoic acid metabolism	-3.98088	yes	24	2	22	Colon_vs_Cecum
ko00195	Photosynthesis	-3.94111	yes	32	6	26	Colon_vs_Cecum
ko04714	Thermogenesis	-3.81038	yes	41	7	34	Colon_vs_Cecum
ko05150	Staphylococcus aureus infection	-3.76724	yes	27	0	27	Colon_vs_Cecum
ko00946	Degradation of flavonoids	3.61406	yes	17	13	4	Colon_vs_Cecum
ko00010	Glycolysis / Gluconeogenesis	-3.29157	yes	81	25	56	Colon_vs_Cecum
ko05010	Alzheimer disease	-3.2693	yes	51	11	40	Colon_vs_Cecum
ko00520	Amino sugar and nucleotide sugar metabolism	3.23069	yes	132	67	65	Colon_vs_Cecum
ko00240	Pyrimidine metabolism	-3.19452	yes	88	26	62	Colon_vs_Cecum
ko00074	Mycolic acid biosynthesis	-3.09876	yes	22	1	21	Colon_vs_Cecum
ko00230	Purine metabolism	-3.04677	yes	141	47	94	Colon_vs_Cecum
ko03030	DNA replication	-3.02578	yes	29	7	22	Colon_vs_Cecum
ko04066	HIF-1 signaling pathway	-2.93883	yes	16	4	12	Colon_vs_Cecum
ko05016	Huntington disease	-2.8903	yes	55	12	43	Colon_vs_Cecum
ko00523	Polyketide sugar unit biosynthesis	2.88106	yes	28	19	9	Colon_vs_Cecum
ko02060	Phosphotransferase system (PTS)	-2.76773	yes	67	17	50	Colon_vs_Cecum
ko00250	Alanine, aspartate and glutamate metabolism	-2.75656	yes	49	14	35	Colon_vs_Cecum
ko00627	Aminobenzoate degradation	2.72018	yes	37	19	18	Colon_vs_Cecum
ko00300	Lysine biosynthesis	-2.70501	yes	34	10	24	Colon_vs_Cecum
ko00510	N-Glycan biosynthesis	2.66971	yes	13	11	2	Colon_vs_Cecum
ko04922	Glucagon signaling pathway	-2.65319	yes	17	3	14	Colon_vs_Cecum
ko03060	Protein export	-2.61321	yes	26	8	18	Colon_vs_Cecum
ko04723	Retrograde endocannabinoid signaling	-2.60055	yes	19	1	18	Colon_vs_Cecum
ko00650	Butanoate metabolism	2.57571	yes	86	45	41	Colon_vs_Cecum
ko05230	Central carbon metabolism in cancer	-2.53932	yes	15	5	10	Colon_vs_Cecum
ko01054	Nonribosomal peptide structures	2.521	yes	31	26	5	Colon_vs_Cecum
ko04016	MAPK signaling pathway - plant	-2.51493	yes	23	2	21	Colon_vs_Cecum
ko03018	RNA degradation	-2.5116	yes	33	10	23	Colon_vs_Cecum
ko01503	Cationic antimicrobial peptide (CAMP) resistance	-2.46559	yes	50	7	43	Colon_vs_Cecum
ko00542	O-Antigen repeat unit biosynthesis	2.42391	yes	27	19	8	Colon_vs_Cecum
ko00572	Arabinogalactan biosynthesis - Mycobacterium	-2.41412	yes	12	2	10	Colon_vs_Cecum
ko00900	Terpenoid backbone biosynthesis	-2.4019	yes	41	14	27	Colon_vs_Cecum
ko00984	Steroid degradation	-2.35531	yes	15	3	12	Colon_vs_Cecum
ko01230	Biosynthesis of amino acids	-2.29068	yes	191	72	119	Colon_vs_Cecum
ko05014	Amyotrophic lateral sclerosis	-2.28339	yes	63	17	46	Colon_vs_Cecum
ko00603	Glycosphingolipid biosynthesis - globo and isoglobo series	2.26052	yes	6	5	1	Colon_vs_Cecum
ko05111	Biofilm formation - Vibrio cholerae	2.23575	yes	57	31	26	Colon_vs_Cecum
ko05022	Pathways of neurodegeneration - multiple diseases	-2.2322	yes	69	20	49	Colon_vs_Cecum
ko00909	Sesquiterpenoid and triterpenoid biosynthesis	-2.22861	yes	10	0	10	Colon_vs_Cecum
ko01523	Antifolate resistance	-2.13693	yes	10	4	6	Colon_vs_Cecum
ko00121	Secondary bile acid biosynthesis	2.12875	yes	14	9	5	Colon_vs_Cecum
ko04612	Antigen processing and presentation	2.12397	yes	8	7	1	Colon_vs_Cecum
ko00983	Drug metabolism - other enzymes	-2.1076	yes	21	6	15	Colon_vs_Cecum
ko01055	Biosynthesis of vancomycin group antibiotics	2.08602	yes	10	9	1	Colon_vs_Cecum
ko00982	Drug metabolism - cytochrome P450	-2.05815	yes	8	1	7	Colon_vs_Cecum
ko00998	Biosynthesis of various antibiotics	2.03972	yes	13	8	5	Colon_vs_Cecum
ko04978	Mineral absorption	-2.02975	yes	6	1	5	Colon_vs_Cecum
ko00521	Streptomycin biosynthesis	-1.98666	yes	14	3	11	Colon_vs_Cecum
ko04075	Plant hormone signal transduction	-1.97394	yes	31	7	24	Colon_vs_Cecum
ko04260	Cardiac muscle contraction	-1.97288	yes	10	2	8	Colon_vs_Cecum
ko00940	Phenylpropanoid biosynthesis	-1.95984	yes	16	4	12	Colon_vs_Cecum
ko04144	Endocytosis	-1.95168	yes	23	4	19	Colon_vs_Cecum
ko00908	Zeatin biosynthesis	-1.93756	yes	7	0	7	Colon_vs_Cecum
ko03430	Mismatch repair	-1.9338	yes	30	9	21	Colon_vs_Cecum
ko05208	Chemical carcinogenesis - reactive oxygen species	-1.9049	yes	41	11	30	Colon_vs_Cecum
ko02024	Quorum sensing	1.90455	yes	168	79	89	Colon_vs_Cecum
ko00053	Ascorbate and aldarate metabolism	1.86798	yes	43	23	20	Colon_vs_Cecum
ko05221	Acute myeloid leukemia	-1.85611	yes	3	0	3	Colon_vs_Cecum
ko04210	Apoptosis	1.84499	yes	19	11	8	Colon_vs_Cecum
ko04111	Cell cycle - yeast	-1.79047	yes	16	4	12	Colon_vs_Cecum
ko03040	Spliceosome	-1.7605	yes	26	2	24	Colon_vs_Cecum
ko00332	Carbapenem biosynthesis	-1.7408	yes	8	1	7	Colon_vs_Cecum
ko00740	Riboflavin metabolism	-1.73313	yes	40	7	33	Colon_vs_Cecum
ko04932	Non-alcoholic fatty liver disease	-1.72438	yes	16	2	14	Colon_vs_Cecum
ko00621	Dioxin degradation	1.7191	yes	8	6	2	Colon_vs_Cecum
ko05012	Parkinson disease	-1.71305	yes	56	19	37	Colon_vs_Cecum
ko01240	Biosynthesis of cofactors	-1.71224	yes	283	108	175	Colon_vs_Cecum
ko03020	RNA polymerase	-1.69774	yes	16	4	12	Colon_vs_Cecum
ko04341	Hedgehog signaling pathway - fly	-1.69748	yes	6	1	5	Colon_vs_Cecum
ko04820	Cytoskeleton in muscle cells	-1.68524	yes	15	4	11	Colon_vs_Cecum
ko00591	Linoleic acid metabolism	-1.67861	yes	5	0	5	Colon_vs_Cecum
ko04212	Longevity regulating pathway - worm	-1.65859	yes	12	2	10	Colon_vs_Cecum
ko05020	Prion disease	-1.65291	yes	51	16	35	Colon_vs_Cecum
ko00680	Methane metabolism	1.63345	ns	114	58	56	Colon_vs_Cecum
ko00440	Phosphonate and phosphinate metabolism	1.62209	ns	19	8	11	Colon_vs_Cecum
ko00624	Polycyclic aromatic hydrocarbon degradation	-1.61935	ns	15	1	14	Colon_vs_Cecum
ko00362	Benzoate degradation	1.61814	ns	71	35	36	Colon_vs_Cecum
ko04726	Serotonergic synapse	-1.61796	ns	6	0	6	Colon_vs_Cecum
ko00364	Fluorobenzoate degradation	-1.60649	ns	8	1	7	Colon_vs_Cecum
ko04112	Cell cycle - Caulobacter	-1.58562	ns	25	8	17	Colon_vs_Cecum
ko04961	Endocrine and other factor-regulated calcium reabsorption	-1.57917	ns	6	0	6	Colon_vs_Cecum
ko00904	Diterpenoid biosynthesis	-1.57863	ns	4	1	3	Colon_vs_Cecum
ko04626	Plant-pathogen interaction	-1.56598	ns	33	7	26	Colon_vs_Cecum
ko00902	Monoterpenoid biosynthesis	-1.5624	ns	5	0	5	Colon_vs_Cecum
ko04340	Hedgehog signaling pathway	-1.5508	ns	6	1	5	Colon_vs_Cecum
ko01501	beta-Lactam resistance	-1.55016	ns	49	12	37	Colon_vs_Cecum
ko00020	Citrate cycle (TCA cycle)	-1.53264	ns	55	17	38	Colon_vs_Cecum
ko03410	Base excision repair	-1.50272	ns	27	9	18	Colon_vs_Cecum
ko00270	Cysteine and methionine metabolism	-1.4545	ns	89	36	53	Colon_vs_Cecum
ko04621	NOD-like receptor signaling pathway	1.43162	ns	17	10	7	Colon_vs_Cecum
ko00592	alpha-Linolenic acid metabolism	-1.42576	ns	12	2	10	Colon_vs_Cecum
ko03420	Nucleotide excision repair	-1.41755	ns	16	5	11	Colon_vs_Cecum
ko00633	Nitrotoluene degradation	1.40081	ns	14	8	6	Colon_vs_Cecum
ko05410	Hypertrophic cardiomyopathy	-1.38777	ns	6	1	5	Colon_vs_Cecum
ko05032	Morphine addiction	-1.37327	ns	3	0	3	Colon_vs_Cecum
ko00564	Glycerophospholipid metabolism	-1.36626	ns	64	21	43	Colon_vs_Cecum
ko04391	Hippo signaling pathway - fly	-1.36274	ns	5	2	3	Colon_vs_Cecum
ko04614	Renin-angiotensin system	-1.36222	ns	6	0	6	Colon_vs_Cecum
ko04310	Wnt signaling pathway	-1.36165	ns	10	2	8	Colon_vs_Cecum
ko00543	Exopolysaccharide biosynthesis	1.35804	ns	53	22	31	Colon_vs_Cecum
ko04068	FoxO signaling pathway	-1.35246	ns	7	2	5	Colon_vs_Cecum
ko04973	Carbohydrate digestion and absorption	-1.34447	ns	3	0	3	Colon_vs_Cecum
ko00620	Pyruvate metabolism	-1.33584	ns	109	36	73	Colon_vs_Cecum
ko01059	Biosynthesis of enediyne antibiotics	1.33563	ns	14	8	6	Colon_vs_Cecum
ko04727	GABAergic synapse	-1.32857	ns	8	2	6	Colon_vs_Cecum
ko03460	Fanconi anemia pathway	-1.31692	ns	12	1	11	Colon_vs_Cecum
ko04613	Neutrophil extracellular trap formation	-1.3169	ns	17	5	12	Colon_vs_Cecum
ko04814	Motor proteins	-1.3031	ns	15	5	10	Colon_vs_Cecum
ko01051	Biosynthesis of ansamycins	1.30185	ns	10	8	2	Colon_vs_Cecum
ko00710	Carbon fixation by Calvin cycle	-1.29442	ns	23	10	13	Colon_vs_Cecum
ko04390	Hippo signaling pathway	-1.29064	ns	10	3	7	Colon_vs_Cecum
ko00280	Valine, leucine and isoleucine degradation	-1.28667	ns	53	13	40	Colon_vs_Cecum
ko00920	Sulfur metabolism	-1.28136	ns	82	30	52	Colon_vs_Cecum
ko04977	Vitamin digestion and absorption	1.28075	ns	5	5	0	Colon_vs_Cecum
ko05224	Breast cancer	-1.27614	ns	5	0	5	Colon_vs_Cecum
ko00720	Other carbon fixation pathways	1.26821	ns	86	38	48	Colon_vs_Cecum
ko00290	Valine, leucine and isoleucine biosynthesis	1.242	ns	15	8	7	Colon_vs_Cecum
ko00540	Lipopolysaccharide biosynthesis	1.23028	ns	54	23	31	Colon_vs_Cecum
ko04930	Type II diabetes mellitus	-1.2237	ns	4	0	4	Colon_vs_Cecum
ko00780	Biotin metabolism	-1.21645	ns	19	3	16	Colon_vs_Cecum
ko04146	Peroxisome	1.21099	ns	30	16	14	Colon_vs_Cecum
ko00670	One carbon pool by folate	-1.20984	ns	26	10	16	Colon_vs_Cecum
ko05034	Alcoholism	-1.2038	ns	16	3	13	Colon_vs_Cecum
ko00500	Starch and sucrose metabolism	-1.19437	ns	89	34	55	Colon_vs_Cecum
ko00061	Fatty acid biosynthesis	-1.19111	ns	30	10	20	Colon_vs_Cecum
ko04011	MAPK signaling pathway - yeast	-1.18537	ns	10	3	7	Colon_vs_Cecum
ko05030	Cocaine addiction	-1.18084	ns	4	0	4	Colon_vs_Cecum
ko00660	C5-Branched dibasic acid metabolism	1.17577	ns	21	12	9	Colon_vs_Cecum
ko00513	Various types of N-glycan biosynthesis	1.15417	ns	13	8	5	Colon_vs_Cecum
ko04140	Autophagy - animal	1.15351	ns	18	9	9	Colon_vs_Cecum
ko04120	Ubiquitin mediated proteolysis	-1.15112	ns	24	5	19	Colon_vs_Cecum
ko00100	Steroid biosynthesis	-1.1498	ns	10	3	7	Colon_vs_Cecum
ko05133	Pertussis	-1.14964	ns	15	3	12	Colon_vs_Cecum
ko05204	Chemical carcinogenesis - DNA adducts	1.14636	ns	5	3	2	Colon_vs_Cecum
ko00311	Penicillin and cephalosporin biosynthesis	-1.14289	ns	6	2	4	Colon_vs_Cecum
ko00965	Betalain biosynthesis	-1.13371	ns	4	0	4	Colon_vs_Cecum
ko05416	Viral myocarditis	-1.12873	ns	5	1	4	Colon_vs_Cecum
ko03450	Non-homologous end-joining	1.11281	ns	3	2	1	Colon_vs_Cecum
ko05203	Viral carcinogenesis	-1.11142	ns	21	5	16	Colon_vs_Cecum
ko04110	Cell cycle	-1.10657	ns	20	6	14	Colon_vs_Cecum
ko00071	Fatty acid degradation	-1.10298	ns	31	8	23	Colon_vs_Cecum
ko04070	Phosphatidylinositol signaling system	-1.10132	ns	11	3	8	Colon_vs_Cecum
ko02026	Biofilm formation - Escherichia coli	1.10112	ns	50	18	32	Colon_vs_Cecum
ko04919	Thyroid hormone signaling pathway	-1.09157	ns	13	3	10	Colon_vs_Cecum
ko04361	Axon regeneration	-1.0911	ns	10	3	7	Colon_vs_Cecum
ko00130	Ubiquinone and other terpenoid-quinone biosynthesis	-1.08468	ns	42	19	23	Colon_vs_Cecum
ko05412	Arrhythmogenic right ventricular cardiomyopathy	-1.08132	ns	3	1	2	Colon_vs_Cecum
ko04911	Insulin secretion	-1.07962	ns	3	0	3	Colon_vs_Cecum
ko05414	Dilated cardiomyopathy	-1.06649	ns	5	1	4	Colon_vs_Cecum
ko05322	Systemic lupus erythematosus	-1.06469	ns	6	1	5	Colon_vs_Cecum
ko00643	Styrene degradation	1.06229	ns	14	8	6	Colon_vs_Cecum
ko04630	JAK-STAT signaling pathway	-1.05422	ns	3	0	3	Colon_vs_Cecum
ko04970	Salivary secretion	-1.04994	ns	5	1	4	Colon_vs_Cecum
ko05017	Spinocerebellar ataxia	1.04087	ns	21	10	11	Colon_vs_Cecum
ko00260	Glycine, serine and threonine metabolism	-1.03505	ns	93	36	57	Colon_vs_Cecum
ko05120	Epithelial cell signaling in Helicobacter pylori infection	-1.03348	ns	8	3	5	Colon_vs_Cecum
ko00571	Lipoarabinomannan (LAM) biosynthesis	-1.0011	ns	12	4	8	Colon_vs_Cecum
ko00361	Chlorocyclohexane and chlorobenzene degradation	-0.992956	ns	15	5	10	Colon_vs_Cecum
ko01212	Fatty acid metabolism	-0.992505	ns	51	18	33	Colon_vs_Cecum
ko00601	Glycosphingolipid biosynthesis - lacto and neolacto series	0.984048	ns	4	2	2	Colon_vs_Cecum
ko05323	Rheumatoid arthritis	0.967676	ns	7	5	2	Colon_vs_Cecum
ko00626	Naphthalene degradation	-0.957312	ns	5	1	4	Colon_vs_Cecum
ko04330	Notch signaling pathway	-0.950335	ns	7	2	5	Colon_vs_Cecum
ko00533	Glycosaminoglycan biosynthesis - keratan sulfate	0.945273	ns	3	3	0	Colon_vs_Cecum
ko00310	Lysine degradation	0.938122	ns	45	17	28	Colon_vs_Cecum
ko04964	Proximal tubule bicarbonate reclamation	-0.917862	ns	4	1	3	Colon_vs_Cecum
ko04721	Synaptic vesicle cycle	-0.906435	ns	15	4	11	Colon_vs_Cecum
ko04080	Neuroactive ligand-receptor interaction	-0.875272	ns	4	1	3	Colon_vs_Cecum
ko04750	Inflammatory mediator regulation of TRP channels	0.852603	ns	3	1	2	Colon_vs_Cecum
ko01120	Microbial metabolism in diverse environments	0.8519	ns	775	316	459	Colon_vs_Cecum
ko05202	Transcriptional misregulation in cancer	-0.8442	ns	10	2	8	Colon_vs_Cecum
ko04921	Oxytocin signaling pathway	0.843797	ns	13	6	7	Colon_vs_Cecum
ko05225	Hepatocellular carcinoma	-0.837505	ns	9	3	6	Colon_vs_Cecum
ko00600	Sphingolipid metabolism	0.835273	ns	22	11	11	Colon_vs_Cecum
ko04139	Mitophagy - yeast	-0.831213	ns	7	1	6	Colon_vs_Cecum
ko04514	Cell adhesion molecules	-0.828202	ns	6	3	3	Colon_vs_Cecum
ko00562	Inositol phosphate metabolism	0.814214	ns	38	18	20	Colon_vs_Cecum
ko05171	Coronavirus disease - COVID-19	0.799063	ns	20	10	10	Colon_vs_Cecum
ko00760	Nicotinate and nicotinamide metabolism	0.798519	ns	58	25	33	Colon_vs_Cecum
ko00770	Pantothenate and CoA biosynthesis	-0.794282	ns	35	9	26	Colon_vs_Cecum
ko03258	Virion - Bacteriophage lambda	-0.788843	ns	21	2	19	Colon_vs_Cecum
ko05212	Pancreatic cancer	-0.784479	ns	4	1	3	Colon_vs_Cecum
ko04913	Ovarian steroidogenesis	-0.781808	ns	4	0	4	Colon_vs_Cecum
ko05146	Amoebiasis	-0.781035	ns	11	4	7	Colon_vs_Cecum
ko00404	Staurosporine biosynthesis	0.76364	ns	3	2	1	Colon_vs_Cecum
ko04934	Cushing syndrome	-0.760094	ns	8	1	7	Colon_vs_Cecum
ko05215	Prostate cancer	0.759319	ns	4	3	1	Colon_vs_Cecum
ko04136	Autophagy - other	-0.748394	ns	3	0	3	Colon_vs_Cecum
ko04650	Natural killer cell mediated cytotoxicity	-0.747399	ns	3	0	3	Colon_vs_Cecum
ko01502	Vancomycin resistance	0.746537	ns	22	12	10	Colon_vs_Cecum
ko04217	Necroptosis	0.745726	ns	14	8	6	Colon_vs_Cecum
ko04270	Vascular smooth muscle contraction	0.741032	ns	4	2	2	Colon_vs_Cecum
ko01052	Type I polyketide structures	0.729293	ns	12	7	5	Colon_vs_Cecum
ko04610	Complement and coagulation cascades	0.726454	ns	10	6	4	Colon_vs_Cecum
ko00950	Isoquinoline alkaloid biosynthesis	-0.723009	ns	12	3	9	Colon_vs_Cecum
ko04668	TNF signaling pathway	0.720239	ns	4	3	1	Colon_vs_Cecum
ko00480	Glutathione metabolism	-0.719196	ns	30	12	18	Colon_vs_Cecum
ko00622	Xylene degradation	-0.71813	ns	18	7	11	Colon_vs_Cecum
ko04918	Thyroid hormone synthesis	-0.715011	ns	8	3	5	Colon_vs_Cecum
ko04620	Toll-like receptor signaling pathway	0.711993	ns	5	4	1	Colon_vs_Cecum
ko04915	Estrogen signaling pathway	0.708665	ns	6	3	3	Colon_vs_Cecum
ko00261	Monobactam biosynthesis	-0.70812	ns	14	6	8	Colon_vs_Cecum
ko04141	Protein processing in endoplasmic reticulum	0.695496	ns	30	13	17	Colon_vs_Cecum
ko04137	Mitophagy - animal	0.694667	ns	16	9	7	Colon_vs_Cecum
ko00360	Phenylalanine metabolism	0.689643	ns	52	17	35	Colon_vs_Cecum
ko00552	Teichoic acid biosynthesis	-0.688324	ns	41	20	21	Colon_vs_Cecum
ko01210	2-Oxocarboxylic acid metabolism	0.678889	ns	68	31	37	Colon_vs_Cecum
ko04611	Platelet activation	0.67856	ns	6	3	3	Colon_vs_Cecum
ko05214	Glioma	-0.667359	ns	3	0	3	Colon_vs_Cecum
ko05135	Yersinia infection	0.664123	ns	10	5	5	Colon_vs_Cecum
ko04380	Osteoclast differentiation	0.663377	ns	7	4	3	Colon_vs_Cecum
ko03083	Polycomb repressive complex	-0.658956	ns	7	2	5	Colon_vs_Cecum
ko04211	Longevity regulating pathway	-0.656653	ns	7	1	6	Colon_vs_Cecum
ko05163	Human cytomegalovirus infection	-0.655273	ns	7	1	6	Colon_vs_Cecum
ko04962	Vasopressin-regulated water reabsorption	0.655243	ns	4	2	2	Colon_vs_Cecum
ko04145	Phagosome	0.652588	ns	17	12	5	Colon_vs_Cecum
ko04064	NF-kappa B signaling pathway	0.640334	ns	3	2	1	Colon_vs_Cecum
ko03320	PPAR signaling pathway	-0.63962	ns	16	9	7	Colon_vs_Cecum
ko04624	Toll and Imd signaling pathway	-0.639502	ns	7	3	4	Colon_vs_Cecum
ko00565	Ether lipid metabolism	0.630139	ns	14	7	7	Colon_vs_Cecum
ko00999	Biosynthesis of various plant secondary metabolites	-0.624974	ns	12	2	10	Colon_vs_Cecum
ko00030	Pentose phosphate pathway	-0.619976	ns	65	25	40	Colon_vs_Cecum
ko05131	Shigellosis	0.619895	ns	23	10	13	Colon_vs_Cecum
ko05031	Amphetamine addiction	-0.619	ns	8	1	7	Colon_vs_Cecum
ko03265	Virion - Ebolavirus, Lyssavirus and Morbillivirus	0.613771	ns	3	3	0	Colon_vs_Cecum
ko00943	Isoflavonoid biosynthesis	-0.610947	ns	6	1	5	Colon_vs_Cecum
ko00514	Other types of O-glycan biosynthesis	0.607499	ns	7	4	3	Colon_vs_Cecum
ko04510	Focal adhesion	0.606179	ns	12	6	6	Colon_vs_Cecum
ko00410	beta-Alanine metabolism	0.600621	ns	36	12	24	Colon_vs_Cecum
ko00590	Arachidonic acid metabolism	0.598115	ns	8	5	3	Colon_vs_Cecum
ko05210	Colorectal cancer	0.595772	ns	6	3	3	Colon_vs_Cecum
ko04975	Fat digestion and absorption	0.590613	ns	5	3	2	Colon_vs_Cecum
ko04530	Tight junction	-0.579503	ns	7	2	5	Colon_vs_Cecum
ko00220	Arginine biosynthesis	-0.578353	ns	42	18	24	Colon_vs_Cecum
ko00944	Flavone and flavonol biosynthesis	0.578104	ns	4	2	2	Colon_vs_Cecum
ko05162	Measles	0.573456	ns	9	6	3	Colon_vs_Cecum
ko04013	MAPK signaling pathway - fly	-0.57227	ns	5	1	4	Colon_vs_Cecum
ko00750	Vitamin B6 metabolism	-0.572044	ns	16	7	9	Colon_vs_Cecum
ko05145	Toxoplasmosis	-0.57041	ns	7	3	4	Colon_vs_Cecum
ko04972	Pancreatic secretion	-0.569318	ns	12	4	8	Colon_vs_Cecum
ko00630	Glyoxylate and dicarboxylate metabolism	0.563574	ns	87	34	53	Colon_vs_Cecum
ko00966	Glucosinolate biosynthesis	-0.557476	ns	3	1	2	Colon_vs_Cecum
ko04712	Circadian rhythm - plant	-0.546208	ns	4	1	3	Colon_vs_Cecum
ko04810	Regulation of actin cytoskeleton	-0.54284	ns	12	5	7	Colon_vs_Cecum
ko04060	Cytokine-cytokine receptor interaction	-0.540262	ns	4	1	3	Colon_vs_Cecum
ko04659	Th17 cell differentiation	0.536162	ns	6	3	3	Colon_vs_Cecum
ko00730	Thiamine metabolism	-0.535138	ns	26	11	15	Colon_vs_Cecum
ko03022	Basal transcription factors	0.533505	ns	6	2	4	Colon_vs_Cecum
ko00512	Mucin type O-glycan biosynthesis	-0.533483	ns	3	0	3	Colon_vs_Cecum
ko00330	Arginine and proline metabolism	0.531424	ns	76	32	44	Colon_vs_Cecum
ko04670	Leukocyte transendothelial migration	-0.528777	ns	3	2	1	Colon_vs_Cecum
ko00561	Glycerolipid metabolism	-0.524216	ns	53	21	32	Colon_vs_Cecum
ko04370	VEGF signaling pathway	-0.517543	ns	3	0	3	Colon_vs_Cecum
ko04728	Dopaminergic synapse	-0.5119	ns	10	2	8	Colon_vs_Cecum
ko05170	Human immunodeficiency virus 1 infection	-0.510551	ns	11	3	8	Colon_vs_Cecum
ko00906	Carotenoid biosynthesis	-0.508803	ns	29	9	20	Colon_vs_Cecum
ko05142	Chagas disease	0.506451	ns	7	4	3	Colon_vs_Cecum
ko00350	Tyrosine metabolism	-0.505773	ns	48	12	36	Colon_vs_Cecum
ko05205	Proteoglycans in cancer	0.505649	ns	16	8	8	Colon_vs_Cecum
ko03013	Nucleocytoplasmic transport	-0.504774	ns	15	5	10	Colon_vs_Cecum
ko00980	Metabolism of xenobiotics by cytochrome P450	-0.504689	ns	11	3	8	Colon_vs_Cecum
ko04936	Alcoholic liver disease	-0.500133	ns	13	4	9	Colon_vs_Cecum
ko00604	Glycosphingolipid biosynthesis - ganglio series	-0.495314	ns	3	0	3	Colon_vs_Cecum
ko04622	RIG-I-like receptor signaling pathway	-0.485602	ns	7	2	5	Colon_vs_Cecum
ko04720	Long-term potentiation	0.478174	ns	4	1	3	Colon_vs_Cecum
ko00062	Fatty acid elongation	-0.478047	ns	8	2	6	Colon_vs_Cecum
ko04725	Cholinergic synapse	-0.469138	ns	3	0	3	Colon_vs_Cecum
ko00120	Primary bile acid biosynthesis	0.466512	ns	5	3	2	Colon_vs_Cecum
ko04625	C-type lectin receptor signaling pathway	0.462924	ns	5	3	2	Colon_vs_Cecum
ko01524	Platinum drug resistance	-0.459825	ns	10	4	6	Colon_vs_Cecum
ko04150	mTOR signaling pathway	-0.454377	ns	12	4	8	Colon_vs_Cecum
ko00333	Prodigiosin biosynthesis	0.453051	ns	10	3	7	Colon_vs_Cecum
ko00903	Limonene degradation	-0.453	ns	5	1	4	Colon_vs_Cecum
ko00073	Cutin, suberine and wax biosynthesis	-0.450776	ns	4	1	3	Colon_vs_Cecum
ko04113	Meiosis - yeast	-0.447801	ns	15	5	10	Colon_vs_Cecum
ko00253	Tetracycline biosynthesis	-0.447274	ns	6	2	4	Colon_vs_Cecum
ko05165	Human papillomavirus infection	-0.446428	ns	23	8	15	Colon_vs_Cecum
ko04931	Insulin resistance	-0.441298	ns	13	6	7	Colon_vs_Cecum
ko01040	Biosynthesis of unsaturated fatty acids	0.43798	ns	13	6	7	Colon_vs_Cecum
ko00052	Galactose metabolism	-0.430646	ns	58	22	36	Colon_vs_Cecum
ko05130	Pathogenic Escherichia coli infection	-0.429897	ns	19	8	11	Colon_vs_Cecum
ko05417	Lipid and atherosclerosis	0.413659	ns	16	10	6	Colon_vs_Cecum
ko00525	Acarbose and validamycin biosynthesis	-0.406565	ns	9	3	6	Colon_vs_Cecum
ko00930	Caprolactam degradation	0.405285	ns	16	8	8	Colon_vs_Cecum
ko00051	Fructose and mannose metabolism	0.403638	ns	90	38	52	Colon_vs_Cecum
ko01521	EGFR tyrosine kinase inhibitor resistance	-0.402989	ns	3	1	2	Colon_vs_Cecum
ko04014	Ras signaling pathway	0.400413	ns	7	2	5	Colon_vs_Cecum
ko03015	mRNA surveillance pathway	-0.400379	ns	13	5	8	Colon_vs_Cecum
ko04115	p53 signaling pathway	-0.398794	ns	10	3	7	Colon_vs_Cecum
ko04072	Phospholipase D signaling pathway	-0.396529	ns	7	2	5	Colon_vs_Cecum
ko03082	ATP-dependent chromatin remodeling	0.390884	ns	15	8	7	Colon_vs_Cecum
ko04148	Efferocytosis	-0.387363	ns	13	4	9	Colon_vs_Cecum
ko04020	Calcium signaling pathway	-0.385979	ns	14	4	10	Colon_vs_Cecum
ko00997	Biosynthesis of various other secondary metabolites	0.383668	ns	11	4	7	Colon_vs_Cecum
ko00532	Glycosaminoglycan biosynthesis - chondroitin sulfate / dermatan sulfate	0.371161	ns	7	3	4	Colon_vs_Cecum
ko05100	Bacterial invasion of epithelial cells	-0.370605	ns	15	4	11	Colon_vs_Cecum
ko00563	Glycosylphosphatidylinositol (GPI)-anchor biosynthesis	0.368258	ns	10	3	7	Colon_vs_Cecum
ko00642	Ethylbenzene degradation	0.367456	ns	3	1	2	Colon_vs_Cecum
ko04742	Taste transduction	0.365876	ns	3	1	2	Colon_vs_Cecum
ko04925	Aldosterone synthesis and secretion	-0.365606	ns	4	1	3	Colon_vs_Cecum
ko04910	Insulin signaling pathway	0.362498	ns	16	8	8	Colon_vs_Cecum
ko05143	African trypanosomiasis	-0.35821	ns	3	1	2	Colon_vs_Cecum
ko00945	Stilbenoid, diarylheptanoid and gingerol biosynthesis	-0.353707	ns	5	2	3	Colon_vs_Cecum
ko04218	Cellular senescence	0.352066	ns	9	4	5	Colon_vs_Cecum
ko00524	Neomycin, kanamycin and gentamicin biosynthesis	-0.351934	ns	6	2	4	Colon_vs_Cecum
ko05207	Chemical carcinogenesis - receptor activation	0.349497	ns	9	4	5	Colon_vs_Cecum
ko05231	Choline metabolism in cancer	-0.344136	ns	8	2	6	Colon_vs_Cecum
ko00941	Flavonoid biosynthesis	-0.341415	ns	7	3	4	Colon_vs_Cecum
ko00450	Selenocompound metabolism	-0.338038	ns	24	13	11	Colon_vs_Cecum
ko01220	Degradation of aromatic compounds	-0.335348	ns	87	30	57	Colon_vs_Cecum
ko05220	Chronic myeloid leukemia	0.328826	ns	5	2	3	Colon_vs_Cecum
ko04662	B cell receptor signaling pathway	0.325405	ns	4	2	2	Colon_vs_Cecum
ko00511	Other glycan degradation	0.323223	ns	17	6	11	Colon_vs_Cecum
ko04138	Autophagy - yeast	-0.321115	ns	17	3	14	Colon_vs_Cecum
ko04623	Cytosolic DNA-sensing pathway	0.314786	ns	7	2	5	Colon_vs_Cecum
ko04920	Adipocytokine signaling pathway	0.300859	ns	7	4	3	Colon_vs_Cecum
ko00640	Propanoate metabolism	0.300745	ns	84	31	53	Colon_vs_Cecum
ko04024	cAMP signaling pathway	0.300665	ns	11	5	6	Colon_vs_Cecum
ko04512	ECM-receptor interaction	0.296603	ns	8	4	4	Colon_vs_Cecum
ko00340	Histidine metabolism	0.294645	ns	35	14	21	Colon_vs_Cecum
ko05206	MicroRNAs in cancer	-0.292925	ns	18	7	11	Colon_vs_Cecum
ko01200	Carbon metabolism	-0.285518	ns	246	100	146	Colon_vs_Cecum
ko04666	Fc gamma R-mediated phagocytosis	-0.276922	ns	5	1	4	Colon_vs_Cecum
ko04213	Longevity regulating pathway - multiple species	0.270913	ns	10	4	6	Colon_vs_Cecum
ko00790	Folate biosynthesis	-0.268709	ns	52	21	31	Colon_vs_Cecum
ko05110	Vibrio cholerae infection	0.268529	ns	9	4	5	Colon_vs_Cecum
ko05217	Basal cell carcinoma	-0.259918	ns	4	1	3	Colon_vs_Cecum
ko00430	Taurine and hypotaurine metabolism	0.258033	ns	22	12	10	Colon_vs_Cecum
ko05152	Tuberculosis	-0.256629	ns	20	12	8	Colon_vs_Cecum
ko04360	Axon guidance	-0.255049	ns	5	1	4	Colon_vs_Cecum
ko00470	D-Amino acid metabolism	-0.253492	ns	46	20	26	Colon_vs_Cecum
ko04658	Th1 and Th2 cell differentiation	0.253425	ns	5	2	3	Colon_vs_Cecum
ko00460	Cyanoamino acid metabolism	0.245761	ns	14	7	7	Colon_vs_Cecum
ko00515	Mannose type O-glycan biosynthesis	0.244546	ns	3	1	2	Colon_vs_Cecum
ko00907	Pinene, camphor and geraniol degradation	0.241859	ns	12	4	8	Colon_vs_Cecum
ko04971	Gastric acid secretion	-0.220426	ns	5	2	3	Colon_vs_Cecum
ko05169	Epstein-Barr virus infection	0.219225	ns	17	8	9	Colon_vs_Cecum
ko04713	Circadian entrainment	0.216309	ns	3	1	2	Colon_vs_Cecum
ko04976	Bile secretion	-0.209033	ns	11	5	6	Colon_vs_Cecum
ko05132	Salmonella infection	-0.203604	ns	31	11	20	Colon_vs_Cecum
ko04122	Sulfur relay system	-0.198233	ns	24	11	13	Colon_vs_Cecum
ko05235	PD-L1 expression and PD-1 checkpoint pathway in cancer	0.198083	ns	6	3	3	Colon_vs_Cecum
ko01053	Biosynthesis of siderophore group nonribosomal peptides	-0.192703	ns	21	11	10	Colon_vs_Cecum
ko03250	Viral life cycle - HIV-1	-0.191156	ns	8	4	4	Colon_vs_Cecum
ko04933	AGE-RAGE signaling pathway in diabetic complications	-0.190505	ns	4	1	3	Colon_vs_Cecum
ko04152	AMPK signaling pathway	0.189315	ns	16	8	8	Colon_vs_Cecum
ko00405	Phenazine biosynthesis	-0.189271	ns	9	2	7	Colon_vs_Cecum
ko05144	Malaria	-0.188502	ns	3	1	2	Colon_vs_Cecum
ko04071	Sphingolipid signaling pathway	-0.185468	ns	9	5	4	Colon_vs_Cecum
ko03008	Ribosome biogenesis in eukaryotes	-0.183172	ns	23	7	16	Colon_vs_Cecum
ko04015	Rap1 signaling pathway	-0.168921	ns	4	2	2	Colon_vs_Cecum
ko05167	Kaposi sarcoma-associated herpesvirus infection	-0.168753	ns	9	4	5	Colon_vs_Cecum
ko00401	Novobiocin biosynthesis	0.166287	ns	11	3	8	Colon_vs_Cecum
ko04724	Glutamatergic synapse	-0.165713	ns	12	4	8	Colon_vs_Cecum
ko00534	Glycosaminoglycan biosynthesis - heparan sulfate / heparin	-0.162799	ns	6	3	3	Colon_vs_Cecum
ko04350	TGF-beta signaling pathway	-0.158295	ns	6	2	4	Colon_vs_Cecum
ko00625	Chloroalkane and chloroalkene degradation	-0.150382	ns	17	6	11	Colon_vs_Cecum
ko03070	Bacterial secretion system	-0.150365	ns	69	30	39	Colon_vs_Cecum
ko00830	Retinol metabolism	-0.149008	ns	14	5	9	Colon_vs_Cecum
ko05160	Hepatitis C	-0.142912	ns	10	5	5	Colon_vs_Cecum
ko04916	Melanogenesis	-0.133261	ns	3	1	2	Colon_vs_Cecum
ko00981	Insect hormone biosynthesis	0.132498	ns	3	2	1	Colon_vs_Cecum
ko00910	Nitrogen metabolism	0.128714	ns	47	16	31	Colon_vs_Cecum
ko05200	Pathways in cancer	0.125968	ns	27	12	15	Colon_vs_Cecum
ko04928	Parathyroid hormone synthesis, secretion and action	-0.121608	ns	6	2	4	Colon_vs_Cecum
ko01100	Metabolic pathways	-0.120299	ns	2623	1058	1565	Colon_vs_Cecum
ko00531	Glycosaminoglycan degradation	0.119581	ns	12	3	9	Colon_vs_Cecum
ko04924	Renin secretion	0.110586	ns	7	2	5	Colon_vs_Cecum
ko04151	PI3K-Akt signaling pathway	0.106771	ns	24	11	13	Colon_vs_Cecum
ko04371	Apelin signaling pathway	0.102336	ns	11	4	7	Colon_vs_Cecum
ko03272	Virion - Hepatitis viruses	-0.101382	ns	5	2	3	Colon_vs_Cecum
ko04215	Apoptosis - multiple species	0.0970631	ns	3	1	2	Colon_vs_Cecum
ko04974	Protein digestion and absorption	-0.0926801	ns	20	7	13	Colon_vs_Cecum
ko04926	Relaxin signaling pathway	-0.0900298	ns	4	1	3	Colon_vs_Cecum
ko00380	Tryptophan metabolism	-0.0872196	ns	37	11	26	Colon_vs_Cecum
ko05134	Legionellosis	-0.086493	ns	18	9	9	Colon_vs_Cecum
ko04214	Apoptosis - fly	0.085299	ns	8	3	5	Colon_vs_Cecum
ko01057	Biosynthesis of type II polyketide products	-0.0782258	ns	14	4	10	Colon_vs_Cecum
ko04914	Progesterone-mediated oocyte maturation	0.0762598	ns	10	4	6	Colon_vs_Cecum
ko05140	Leishmaniasis	-0.0754028	ns	6	4	2	Colon_vs_Cecum
ko03050	Proteasome	0.0741588	ns	13	5	8	Colon_vs_Cecum
ko04010	MAPK signaling pathway	-0.0712576	ns	11	4	7	Colon_vs_Cecum
ko00960	Tropane, piperidine and pyridine alkaloid biosynthesis	-0.0712221	ns	15	3	12	Colon_vs_Cecum
ko04923	Regulation of lipolysis in adipocytes	-0.0689112	ns	5	2	3	Colon_vs_Cecum
ko05418	Fluid shear stress and atherosclerosis	-0.0557439	ns	10	5	5	Colon_vs_Cecum
ko05168	Herpes simplex virus 1 infection	-0.0548467	ns	11	6	5	Colon_vs_Cecum
ko04980	Cobalamin transport and metabolism	0.0526884	ns	6	3	3	Colon_vs_Cecum
ko01310	Nitrogen cycle	0.052119	ns	24	7	17	Colon_vs_Cecum
ko04320	Dorso-ventral axis formation	0.0483714	ns	3	1	2	Colon_vs_Cecum
ko04216	Ferroptosis	0.0465625	ns	5	3	2	Colon_vs_Cecum
ko04022	cGMP-PKG signaling pathway	-0.0460853	ns	8	3	5	Colon_vs_Cecum
ko05226	Gastric cancer	-0.0399659	ns	6	3	3	Colon_vs_Cecum
ko01522	Endocrine resistance	0.0391095	ns	5	1	4	Colon_vs_Cecum
ko05164	Influenza A	0.0388403	ns	18	8	10	Colon_vs_Cecum
ko00400	Phenylalanine, tyrosine and tryptophan biosynthesis	0.0345292	ns	54	20	34	Colon_vs_Cecum
ko05166	Human T-cell leukemia virus 1 infection	0.0343942	ns	16	8	8	Colon_vs_Cecum
ko04722	Neurotrophin signaling pathway	0.032157	ns	6	3	3	Colon_vs_Cecum
ko04261	Adrenergic signaling in cardiomyocytes	0.0232507	ns	6	2	4	Colon_vs_Cecum
ko05222	Small cell lung cancer	-0.0214225	ns	8	4	4	Colon_vs_Cecum
ko00140	Steroid hormone biosynthesis	-0.0168897	ns	12	4	8	Colon_vs_Cecum
ko00623	Toluene degradation	-0.0150989	ns	13	5	8	Colon_vs_Cecum
ko04660	T cell receptor signaling pathway	0.014689	ns	7	3	4	Colon_vs_Cecum
ko04142	Lysosome	-0.0101265	ns	39	13	26	Colon_vs_Cecum
ko04520	Adherens junction	0.00882764	ns	5	3	2	Colon_vs_Cecum
ko00254	Aflatoxin biosynthesis	0.00774399	ns	3	1	2	Colon_vs_Cecum
ko04540	Gap junction	-0.00668497	ns	3	1	2	Colon_vs_Cecum
ko00791	Atrazine degradation	-0.00668111	ns	11	6	5	Colon_vs_Cecum
ko05161	Hepatitis B	-0.00162931	ns	7	4	3	Colon_vs_Cecum
ko04114	Oocyte meiosis	-0.00083788	ns	13	5	8	Colon_vs_Cecum
ko04062	Chemokine signaling pathway	NAN	ns	2	1	1	Colon_vs_Cecum
ko04966	Collecting duct acid secretion	NAN	ns	2	1	1	Colon_vs_Cecum
ko05320	Autoimmune thyroid disease	NAN	ns	1	0	1	Colon_vs_Cecum
ko04960	Aldosterone-regulated sodium reabsorption	NAN	ns	2	0	2	Colon_vs_Cecum
ko01056	Biosynthesis of type II polyketide backbone	NAN	ns	1	1	0	Colon_vs_Cecum
ko05219	Bladder cancer	NAN	ns	1	0	1	Colon_vs_Cecum
ko05218	Melanoma	NAN	ns	1	0	1	Colon_vs_Cecum
ko05216	Thyroid cancer	NAN	ns	1	0	1	Colon_vs_Cecum
ko05213	Endometrial cancer	NAN	ns	1	0	1	Colon_vs_Cecum
ko05211	Renal cell carcinoma	NAN	ns	2	0	2	Colon_vs_Cecum
ko05033	Nicotine addiction	NAN	ns	2	0	2	Colon_vs_Cecum
ko03264	Virion - Flavivirus and Alphavirus	NAN	ns	1	1	0	Colon_vs_Cecum
ko03266	Virion - Herpesvirus	NAN	ns	1	0	1	Colon_vs_Cecum
ko03260	Virion - Human immunodeficiency virus	NAN	ns	1	1	0	Colon_vs_Cecum
ko04740	Olfactory transduction	NAN	ns	2	0	2	Colon_vs_Cecum
ko04745	Phototransduction - fly	NAN	ns	2	1	1	Colon_vs_Cecum
ko00232	Caffeine metabolism	NAN	ns	2	1	1	Colon_vs_Cecum
ko00331	Clavulanic acid biosynthesis	NAN	ns	1	0	1	Colon_vs_Cecum
ko04730	Long-term depression	NAN	ns	2	2	0	Colon_vs_Cecum
ko04912	GnRH signaling pathway	NAN	ns	2	1	1	Colon_vs_Cecum
ko04917	Prolactin signaling pathway	NAN	ns	1	1	0	Colon_vs_Cecum
ko05321	Inflammatory bowel disease	NAN	ns	2	2	0	Colon_vs_Cecum
ko04927	Cortisol synthesis and secretion	NAN	ns	2	0	2	Colon_vs_Cecum
ko04130	SNARE interactions in vesicular transport	NAN	ns	2	0	2	Colon_vs_Cecum
ko00942	Anthocyanin biosynthesis	NAN	ns	1	0	1	Colon_vs_Cecum
ko04550	Signaling pathways regulating pluripotency of stem cells	NAN	ns	2	1	1	Colon_vs_Cecum
ko05340	Primary immunodeficiency	NAN	ns	2	1	1	Colon_vs_Cecum
ko04940	Type I diabetes mellitus	NAN	ns	2	0	2	Colon_vs_Cecum
ko00196	Photosynthesis - antenna proteins	NAN	ns	2	2	0	Colon_vs_Cecum
ko00363	Bisphenol degradation	NAN	ns	2	0	2	Colon_vs_Cecum
ko00365	Furfural degradation	NAN	ns	2	2	0	Colon_vs_Cecum
ko00402	Benzoxazinoid biosynthesis	NAN	ns	2	0	2	Colon_vs_Cecum
ko04710	Circadian rhythm	NAN	ns	2	0	2	Colon_vs_Cecum
ko03240	Viral replication	NAN	ns	1	0	1	Colon_vs_Cecum
ko04012	ErbB signaling pathway	NAN	ns	2	0	2	Colon_vs_Cecum
ko04392	Hippo signaling pathway - multiple species	NAN	ns	2	0	2	Colon_vs_Cecum
ko04657	IL-17 signaling pathway	NAN	ns	2	2	0	Colon_vs_Cecum
ko04711	Circadian rhythm - fly	NAN	ns	1	0	1	Colon_vs_Cecum
ko04979	Cholesterol metabolism	NAN	ns	2	1	1	Colon_vs_Cecum
ko00522	Biosynthesis of 12-, 14- and 16-membered macrolides	NAN	ns	1	1	0	Colon_vs_Cecum
ko04640	Hematopoietic cell lineage	NAN	ns	2	0	2	Colon_vs_Cecum
ko05223	Non-small cell lung cancer	NAN	ns	2	0	2	Colon_vs_Cecum
ko04935	Growth hormone synthesis, secretion and action	NAN	ns	2	0	2	Colon_vs_Cecum
ko00905	Brassinosteroid biosynthesis	NAN	ns	2	1	1	Colon_vs_Cecum
ko00901	Indole alkaloid biosynthesis	NAN	ns	1	0	1	Colon_vs_Cecum

## Sheet: S3
Table S3 The Datasets included in SCIGAMA.
The Public Datasets included in SCIGAMA
Dataset	Specie	Type
GSE71934	Ambystoma mexicanum	Microarray
GSE39295	Danio rerio	Microarray
GSE20460	Danio rerio	Microarray
GSE166967	Mus musculus	Microarray
GSE67515	Mus musculus	Microarray
GSE42828	Mus musculus	Microarray
GSE47681	Mus musculus	Microarray
GSE149669	Mus musculus	microarray
GSE92657	Mus musculus	Microarray
GSE93561	Mus musculus	Microarray
GSE70302	Mus musculus	Microarray
GSE34430	Mus musculus	Microarray
GSE132242	Mus musculus	Microarray
GSE27359	Mus musculus	Microarray
GSE159555	Rattus norvegicus	microarray
GSE102964	Rattus norvegicus	Microarray
GSE218088	Rattus norvegicus	Microarray
GSE210609	Rattus norvegicus	Microarray
GSE114426	Rattus norvegicus	Microarray
GSE223820	Rattus norvegicus	Microarray
GSE166009	Rattus norvegicus	Microarray
GSE229618	Rattus norvegicus	Microarray
GSE29488	Rattus norvegicus	Microarray
GSE15878	Rattus norvegicus	Microarray
GSE46988	Rattus norvegicus	Microarray
GSE183591	Rattus norvegicus	Microarray
GSE182796	Rattus norvegicus	Microarray
GSE45006	Rattus norvegicus	Microarray
GSE185600	Rattus norvegicus	Microarray
GSE104317	Rattus norvegicus	Microarray
GSE52763	Rattus norvegicus	Microarray
GSE196098	Ambystoma mexicanum	RNA-seq
GSE182868	Danio rerio	RNA-seq
GSE182869	Danio rerio	RNA-seq
GSE161686	Danio rerio	RNA-seq
GSE151685	Mus musculus	RNA-seq
GSE171441	Mus musculus	RNA-seq
GSE125176	Mus musculus	RNA-seq
GSE149646	Mus musculus	RNA-seq
GSE113566	Mus musculus	RNA-seq
GSE111529	Mus musculus	RNA-seq
GSE139227	Mus musculus	RNA-seq
GSE132552	Mus musculus	RNA-seq
GSE180767	Mus musculus	RNA-seq
GSE178930	Mus musculus	RNA-seq
GSE220988	Rattus norvegicus	RNA-seq
GSE115156	Rattus norvegicus	RNA-seq
GSE178564	Rattus norvegicus	RNA-seq
GSE174549	Rattus norvegicus	RNA-seq
GSE133093	Rattus norvegicus	RNA-seq
GSE62760	Rattus norvegicus	RNA-seq
GSE155610	Rattus norvegicus	RNA-seq
GSE115067	Rattus norvegicus	RNA-seq
GSE138637	Rattus norvegicus	RNA-seq
GSE156999	Rattus norvegicus	RNA-seq
GSE67515 is divided into GSE67515-GPL6096 and GSE67515-GPL6193 according to GEO Platform
